# Supplementary material for: (E)-6-Bromo-3-{2-[2-(4-chloro­benzyl­idene)hydrazin­yl]thia­zol-5-yl}-2H-chromen-2-one
Source: Acta Crystallogr Sect E Struct Rep Online. 2011 Mar 31;67(Pt 4):o1007–8. doi: 10.1107/S1600536811011172 (PMC3099884; doi:10.1107/S1600536811011172)
Supplement: Supplementary file 1 [file e-67-o1007-sup1.cif]

##############################################################################
###                                                                        ###
###        Electronic paper (Acta Crystallographica Section E)             ###
###                                                                        ###
##############################################################################
#                                                                            #
# This CIF contains the data in a paper accepted for publication in Acta     #
# Crystallographica Section E. It conforms to the requirements of Notes      #
# for Authors for Section E, and has been peer reviewed under the auspices   #
# of the IUCr Commission on Journals.                                        #
#                                                                            #
# Full details of the Crystallographic Information File format               #
# are given in the paper "The Crystallographic Information File (CIF):       #
# a New Standard Archive File for Crystallography" by S. R. Hall, F. H.      #
# Allen and I. D. Brown [Acta Cryst. (1991), A47, 655-685].                  #
#                                                                            #
# The current version of the core CIF dictionary is obtainable from          #
# ftp://ftp.iucr.org/pub/cif_core.dic. The current version number is 2.4.    #
#                                                                            #
# Software is freely available for graphical display of the structure(s) in  #
# this CIF.  For information consult the CIF home page http://www.iucr.org/  #
# cif/home.html                                                              #
#                                                                            #
# This file may be used for bona fide research purposes within the           #
# scientific community so long as proper attribution is given to the journal # 
# article from which it was obtained.                                        #
#                                                                            #
##############################################################################
                                             
data_global
_audit_creation_method     'form.cif (version 2.0)'
_journal_data_validation_number     ?
_journal_date_recd_electronic     2011-03-19
_journal_date_accepted     2011-03-25
_journal_name_full     'Acta Crystallographica, Section E'
_journal_year     2011
_journal_volume     67
_journal_issue      4
_journal_page_first     o1007
_journal_page_last     o1008
_journal_paper_category     QO
_journal_coeditor_code     SJ5122
_publ_contact_author_name     'Prof. Fun, Hoong-Kun'
_publ_contact_author_address
;
      X-ray Crystallography Unit
      School of Physics
      Universiti Sains Malaysia
      11800 USM, Penang
      MALAYSIA
;
_publ_contact_author_email     'hkfun@usm.my'
_publ_contact_author_fax     '604 6579150'
_publ_contact_author_phone     '604 6533652'
_publ_section_title
;\
(<i>E</i>)-6-Bromo-3-{2-[2-(4-chlorobenzylidene)hydrazinyl]thiazol-5-yl}-\
2<i>H</i>-chromen-2-one
;
loop_
    _publ_author_name
    _publ_author_footnote
    _publ_author_address
    'Afsheen Arshad' ?
;
      School of Chemical Sciences
      Universiti Sains Malaysia
      11800 USM, Penang
      Malaysia
;
    'Hasnah Osman'
;
      Additional correspondence author, e-mail: ohasnah@usm.my.
;
;
      School of Chemical Sciences
      Universiti Sains Malaysia
      11800 USM, Penang
      Malaysia
;
    'Chan Kit Lam' ?
;
      School of Pharmaceutical Sciences
      Universiti Sains Malaysia
      11800 USM, Penang
      Malaysia
;
    'Madhukar Hemamalini' ?
;
      X-ray Crystallography Unit
      School of Physics
      Universiti Sains Malaysia
      11800 USM, Penang
      Malaysia
;
    'Hoong-Kun Fun'
;
      Thomson Reuters ResearcherID: A-3561-2009.
;
;
      X-ray Crystallography Unit
      School of Physics
      Universiti Sains Malaysia
      11800 USM, Penang
      Malaysia
;
data_I
_audit_creation_method     SHELXL-97
_chemical_name_systematic
;
(<i>E</i>)-6-Bromo-3-{2-[2-(4-chlorobenzylidene)hydrazinyl]thiazol-5-yl}-
2<i>H</i>-chromen-2-one
;
_chemical_name_common     ?
_chemical_formula_moiety     'C19 H11 Br Cl N3 O2 S'
_chemical_formula_sum     'C19 H11 Br Cl N3 O2 S'
_chemical_formula_iupac     'C19 H11 Br Cl N3 O2 S'
_chemical_formula_weight     460.73
_chemical_melting_point     ?
_symmetry_cell_setting     monoclinic
_symmetry_space_group_name_H-M     'C 2/c'
_symmetry_space_group_name_Hall     '-C 2yc'
loop_
    _symmetry_equiv_pos_as_xyz
    'x, y, z'
    '-x, y, -z+1/2'
    'x+1/2, y+1/2, z'
    '-x+1/2, y+1/2, -z+1/2'
    '-x, -y, -z'
    'x, -y, z-1/2'
    '-x+1/2, -y+1/2, -z'
    'x+1/2, -y+1/2, z-1/2'
_cell_length_a     30.5837(7)
_cell_length_b     13.6682(3)
_cell_length_c     9.04540(10)
_cell_angle_alpha     90.00
_cell_angle_beta     90.161(2)
_cell_angle_gamma     90.00
_cell_volume     3781.18(13)
_cell_formula_units_Z     8
_cell_measurement_reflns_used     3684
_cell_measurement_theta_min     2.49
_cell_measurement_theta_max     23.09
_cell_measurement_temperature     296(2)
_exptl_crystal_description     block
_exptl_crystal_colour     yellow
_exptl_crystal_size_max     0.21
_exptl_crystal_size_mid     0.16
_exptl_crystal_size_min     0.07
_exptl_crystal_density_diffrn     1.619
_exptl_crystal_density_meas     ?
_exptl_crystal_density_method     'not measured'
_exptl_crystal_F_000     1840
_exptl_absorpt_coefficient_mu     2.446
_exptl_absorpt_correction_type     multi-scan
_exptl_absorpt_process_details     '(SADABS; Bruker, 2009)'
_exptl_absorpt_correction_T_min     0.6277
_exptl_absorpt_correction_T_max     0.8417
_exptl_special_details     ?
_diffrn_ambient_temperature     296(2)
_diffrn_radiation_type     MoK\a
_diffrn_radiation_wavelength     0.71073
_diffrn_radiation_source     'fine-focus sealed tube'
_diffrn_radiation_monochromator     graphite
_diffrn_measurement_device_type
;
Bruker SMART APEXII  CCD area-detector diffractometer
;
_diffrn_measurement_method     '\f and \w scans'
_diffrn_detector_area_resol_mean     .
_diffrn_reflns_number     29664
_diffrn_reflns_av_R_equivalents     0.0575
_diffrn_reflns_av_sigmaI/netI     0.0580
_diffrn_reflns_theta_min     2.49
_diffrn_reflns_theta_max     30.00
_diffrn_reflns_theta_full     30.00
_diffrn_measured_fraction_theta_max     0.998
_diffrn_measured_fraction_theta_full     0.998
_diffrn_reflns_limit_h_min     -40
_diffrn_reflns_limit_h_max     42
_diffrn_reflns_limit_k_min     -19
_diffrn_reflns_limit_k_max     19
_diffrn_reflns_limit_l_min     -12
_diffrn_reflns_limit_l_max     12
_diffrn_standards_number     0
_diffrn_standards_interval_count     .
_diffrn_standards_interval_time     .
_diffrn_standards_decay_%     ?
_refine_special_details
;
 Refinement of F^2^ against ALL reflections.  The weighted R-factor wR and
 goodness of fit S are based on F^2^, conventional R-factors R are based
 on F, with F set to zero for negative F^2^. The threshold expression of
 F^2^ > 2sigma(F^2^) is used only for calculating R-factors(gt) etc. and is
 not relevant to the choice of reflections for refinement.  R-factors based
 on F^2^ are statistically about twice as large as those based on F, and R-
 factors based on ALL data will be even larger.
;
_reflns_number_total     5499
_reflns_number_gt     2216
_reflns_threshold_expression     I>2\s(I)
_refine_ls_structure_factor_coef     Fsqd
_refine_ls_matrix_type     full
_refine_ls_R_factor_all     0.1541
_refine_ls_R_factor_gt     0.0491
_refine_ls_wR_factor_gt     0.1043
_refine_ls_wR_factor_ref     0.1382
_refine_ls_goodness_of_fit_ref     0.974
_refine_ls_restrained_S_all     0.974
_refine_ls_number_reflns     5499
_refine_ls_number_parameters     248
_refine_ls_number_restraints     0
_refine_ls_hydrogen_treatment     mixed
_refine_ls_weighting_scheme     calc
_refine_ls_weighting_details
         'calc w=1/[\s^2^(Fo^2^)+(0.0551P)^2^+0.9600P] where P=(Fo^2^+2Fc^2^)/3'
_atom_sites_solution_hydrogens     geom
_atom_sites_solution_primary     direct
_atom_sites_solution_secondary     difmap
_refine_ls_shift/su_max     0.001
_refine_ls_shift/su_mean     <0.001
_refine_diff_density_max     0.307
_refine_diff_density_min     -0.344
_refine_ls_extinction_method     none
_refine_ls_extinction_coef     ?
loop_
    _atom_type_symbol
    _atom_type_description
    _atom_type_scat_dispersion_real
    _atom_type_scat_dispersion_imag
    _atom_type_scat_source
    'C' 'C' 0.0033 0.0016
                         'International Tables Vol C Tables 4.2.6.8 and 6.1.1.4'
    'H' 'H' 0.0000 0.0000
                         'International Tables Vol C Tables 4.2.6.8 and 6.1.1.4'
    'N' 'N' 0.0061 0.0033
                         'International Tables Vol C Tables 4.2.6.8 and 6.1.1.4'
    'O' 'O' 0.0106 0.0060
                         'International Tables Vol C Tables 4.2.6.8 and 6.1.1.4'
    'S' 'S' 0.1246 0.1234
                         'International Tables Vol C Tables 4.2.6.8 and 6.1.1.4'
    'Cl' 'Cl' 0.1484 0.1585
                         'International Tables Vol C Tables 4.2.6.8 and 6.1.1.4'
    'Br' 'Br' -0.2901 2.4595
                         'International Tables Vol C Tables 4.2.6.8 and 6.1.1.4'
_computing_data_collection     'APEX2 (Bruker, 2009)'
_computing_cell_refinement     'SAINT (Bruker, 2009)'
_computing_data_reduction     'SAINT (Bruker, 2009)'
_computing_structure_solution     'SHELXTL (Sheldrick, 2008)'
_computing_structure_refinement     'SHELXTL (Sheldrick, 2008)'
_computing_molecular_graphics     'SHELXTL (Sheldrick, 2008)'
_computing_publication_material
                            'SHELXTL  (Sheldrick, 2008) and PLATON (Spek, 2009)'
loop_
    _atom_site_type_symbol
    _atom_site_label
    _atom_site_fract_x
    _atom_site_fract_y
    _atom_site_fract_z
    _atom_site_U_iso_or_equiv
    _atom_site_adp_type
    _atom_site_calc_flag
    _atom_site_refinement_flags
    _atom_site_occupancy
    _atom_site_disorder_assembly
    _atom_site_disorder_group
    Br Br1 0.437955(16) 0.51731(4) 1.13651(6) 0.1287(3) Uani d . 1 . .
    Cl Cl1 -0.00680(3) 0.31602(10) -0.05275(11) 0.1132(4) Uani d . 1 . .
    S S1 0.19723(3) 0.13873(7) 0.60268(9) 0.0712(3) Uani d . 1 . .
    O O1 0.33937(7) 0.13971(15) 1.0762(2) 0.0679(6) Uani d . 1 . .
    O O2 0.29214(8) 0.04381(19) 0.9684(3) 0.0902(7) Uani d . 1 . .
    N N1 0.23951(7) 0.28268(18) 0.7199(2) 0.0575(6) Uani d . 1 . .
    N N2 0.18701(9) 0.3330(2) 0.5513(3) 0.0698(8) Uani d . 1 . .
    N N3 0.15428(8) 0.3072(2) 0.4558(2) 0.0629(7) Uani d . 1 . .
    C C1 0.41549(11) 0.3221(3) 1.2104(4) 0.0778(10) Uani d . 1 . .
    H H1A 0.4381 0.3273 1.2790 0.093 Uiso calc R 1 . .
    C C2 0.39334(10) 0.2362(3) 1.1954(3) 0.0738(9) Uani d . 1 . .
    H H2A 0.4009 0.1825 1.2533 0.089 Uiso calc R 1 . .
    C C3 0.35967(9) 0.2291(2) 1.0938(3) 0.0609(8) Uani d . 1 . .
    C C4 0.30642(10) 0.1259(3) 0.9763(3) 0.0652(8) Uani d . 1 . .
    C C5 0.29156(9) 0.2090(2) 0.8891(3) 0.0556(7) Uani d . 1 . .
    C C6 0.31145(9) 0.2961(2) 0.9077(3) 0.0591(8) Uani d . 1 . .
    H H6A 0.3018 0.3493 0.8524 0.071 Uiso calc R 1 . .
    C C7 0.34686(9) 0.3096(2) 1.0094(3) 0.0601(8) Uani d . 1 . .
    C C8 0.36987(9) 0.3966(3) 1.0262(4) 0.0715(9) Uani d . 1 . .
    H H8A 0.3620 0.4515 0.9716 0.086 Uiso calc R 1 . .
    C C9 0.40440(10) 0.4013(3) 1.1240(4) 0.0766(10) Uani d . 1 . .
    C C10 0.25573(9) 0.1967(2) 0.7827(3) 0.0569(7) Uani d . 1 . .
    C C11 0.23679(10) 0.1131(2) 0.7328(3) 0.0662(8) Uani d . 1 . .
    H H11A 0.2442 0.0505 0.7645 0.079 Uiso calc R 1 . .
    C C12 0.20879(9) 0.2616(2) 0.6261(3) 0.0583(8) Uani d . 1 . .
    C C13 0.13768(10) 0.3778(3) 0.3809(3) 0.0666(8) Uani d . 1 . .
    H H13A 0.1486 0.4408 0.3935 0.080 Uiso calc R 1 . .
    C C14 0.10205(10) 0.3614(2) 0.2765(3) 0.0609(8) Uani d . 1 . .
    C C15 0.08312(10) 0.2710(3) 0.2569(3) 0.0713(9) Uani d . 1 . .
    H H15A 0.0931 0.2183 0.3128 0.086 Uiso calc R 1 . .
    C C16 0.04983(10) 0.2566(3) 0.1567(3) 0.0763(10) Uani d . 1 . .
    H H16A 0.0377 0.1948 0.1440 0.092 Uiso calc R 1 . .
    C C17 0.03487(10) 0.3341(3) 0.0762(3) 0.0767(10) Uani d . 1 . .
    C C18 0.05284(12) 0.4249(3) 0.0907(4) 0.0925(12) Uani d . 1 . .
    H H18A 0.0426 0.4771 0.0344 0.111 Uiso calc R 1 . .
    C C19 0.08655(11) 0.4378(3) 0.1909(4) 0.0846(10) Uani d . 1 . .
    H H19A 0.0991 0.4994 0.2010 0.102 Uiso calc R 1 . .
    H H1N2 0.1963(12) 0.388(3) 0.547(4) 0.092(14) Uiso d . 1 . .
loop_
    _atom_site_aniso_label
    _atom_site_aniso_U_11
    _atom_site_aniso_U_22
    _atom_site_aniso_U_33
    _atom_site_aniso_U_12
    _atom_site_aniso_U_13
    _atom_site_aniso_U_23
    Br1 0.1122(4) 0.0915(4) 0.1821(5) -0.0164(3) -0.0729(4) -0.0212(3)
    Cl1 0.0812(6) 0.1664(12) 0.0917(6) 0.0210(7) -0.0463(5) -0.0255(7)
    S1 0.0712(5) 0.0676(6) 0.0748(5) -0.0092(4) -0.0221(4) -0.0101(4)
    O1 0.0663(13) 0.0633(15) 0.0739(13) 0.0083(11) -0.0199(11) 0.0053(11)
    O2 0.0935(17) 0.0603(16) 0.1165(19) -0.0022(14) -0.0368(14) 0.0108(15)
    N1 0.0574(14) 0.0579(16) 0.0572(13) 0.0024(12) -0.0134(12) -0.0054(12)
    N2 0.0731(18) 0.065(2) 0.0715(17) -0.0067(16) -0.0335(14) -0.0020(16)
    N3 0.0618(15) 0.0675(18) 0.0593(14) -0.0034(13) -0.0222(12) -0.0035(13)
    C1 0.062(2) 0.092(3) 0.079(2) 0.012(2) -0.0280(17) -0.015(2)
    C2 0.071(2) 0.078(2) 0.073(2) 0.0179(19) -0.0248(17) 0.0020(19)
    C3 0.0561(17) 0.064(2) 0.0623(18) 0.0080(16) -0.0080(15) -0.0052(16)
    C4 0.0615(19) 0.059(2) 0.075(2) 0.0033(17) -0.0123(16) 0.0000(18)
    C5 0.0544(16) 0.057(2) 0.0556(16) 0.0079(15) -0.0070(13) -0.0087(15)
    C6 0.0574(17) 0.0558(19) 0.0639(17) 0.0043(15) -0.0139(14) -0.0037(15)
    C7 0.0523(16) 0.064(2) 0.0638(18) 0.0106(15) -0.0140(14) -0.0096(16)
    C8 0.0622(19) 0.063(2) 0.089(2) 0.0099(17) -0.0253(17) -0.0119(19)
    C9 0.066(2) 0.073(2) 0.091(2) 0.0052(18) -0.0242(18) -0.022(2)
    C10 0.0553(17) 0.058(2) 0.0577(17) 0.0031(15) -0.0051(14) -0.0033(15)
    C11 0.0664(19) 0.058(2) 0.074(2) 0.0010(16) -0.0174(16) -0.0036(17)
    C12 0.0579(17) 0.064(2) 0.0535(16) 0.0003(15) -0.0114(14) -0.0064(15)
    C13 0.0686(19) 0.068(2) 0.0634(18) -0.0012(17) -0.0199(16) -0.0117(17)
    C14 0.0605(18) 0.063(2) 0.0592(17) 0.0073(16) -0.0150(15) -0.0078(16)
    C15 0.0673(19) 0.078(2) 0.0688(19) 0.0023(18) -0.0228(16) -0.0028(18)
    C16 0.066(2) 0.085(3) 0.078(2) -0.0002(19) -0.0202(17) -0.011(2)
    C17 0.061(2) 0.106(3) 0.0624(19) 0.017(2) -0.0232(16) -0.015(2)
    C18 0.095(3) 0.095(3) 0.088(3) 0.025(2) -0.037(2) 0.005(2)
    C19 0.089(2) 0.074(2) 0.090(2) 0.009(2) -0.032(2) -0.004(2)
_geom_special_details
;
 All esds (except the esd in the dihedral angle between two l.s. planes)
 are estimated using the full covariance matrix.  The cell esds are taken
 into account individually in the estimation of esds in distances, angles
 and torsion angles; correlations between esds in cell parameters are only
 used when they are defined by crystal symmetry.  An approximate (isotropic)
 treatment of cell esds is used for estimating esds involving l.s. planes.
;
loop_
    _geom_bond_atom_site_label_1
    _geom_bond_atom_site_label_2
    _geom_bond_site_symmetry_2
    _geom_bond_distance
    _geom_bond_publ_flag
    Br1 C9 . 1.892(3) ?
    Cl1 C17 . 1.743(3) ?
    S1 C11 . 1.721(3) ?
    S1 C12 . 1.728(3) ?
    O1 C4 . 1.365(4) ?
    O1 C3 . 1.379(4) ?
    O2 C4 . 1.206(4) ?
    N1 C12 . 1.297(3) ?
    N1 C10 . 1.395(4) ?
    N2 C12 . 1.361(4) ?
    N2 N3 . 1.366(3) ?
    N2 H1N2 . 0.81(4) ?
    N3 C13 . 1.283(4) ?
    C1 C2 . 1.363(5) ?
    C1 C9 . 1.377(5) ?
    C1 H1A . 0.9300 ?
    C2 C3 . 1.382(4) ?
    C2 H2A . 0.9300 ?
    C3 C7 . 1.395(4) ?
    C4 C5 . 1.455(4) ?
    C5 C6 . 1.347(4) ?
    C5 C10 . 1.466(4) ?
    C6 C7 . 1.431(4) ?
    C6 H6A . 0.9300 ?
    C7 C8 . 1.390(4) ?
    C8 C9 . 1.377(4) ?
    C8 H8A . 0.9300 ?
    C10 C11 . 1.359(4) ?
    C11 H11A . 0.9300 ?
    C13 C14 . 1.458(4) ?
    C13 H13A . 0.9300 ?
    C14 C15 . 1.376(4) ?
    C14 C19 . 1.383(4) ?
    C15 C16 . 1.376(4) ?
    C15 H15A . 0.9300 ?
    C16 C17 . 1.364(5) ?
    C16 H16A . 0.9300 ?
    C17 C18 . 1.363(5) ?
    C18 C19 . 1.382(5) ?
    C18 H18A . 0.9300 ?
    C19 H19A . 0.9300 ?
loop_
    _geom_angle_atom_site_label_1
    _geom_angle_atom_site_label_2
    _geom_angle_atom_site_label_3
    _geom_angle_site_symmetry_1
    _geom_angle_site_symmetry_3
    _geom_angle
    _geom_angle_publ_flag
    C11 S1 C12 . . 88.34(15) ?
    C4 O1 C3 . . 122.0(2) ?
    C12 N1 C10 . . 109.6(2) ?
    C12 N2 N3 . . 119.1(3) ?
    C12 N2 H1N2 . . 122(3) ?
    N3 N2 H1N2 . . 118(3) ?
    C13 N3 N2 . . 115.4(3) ?
    C2 C1 C9 . . 120.0(3) ?
    C2 C1 H1A . . 120.0 ?
    C9 C1 H1A . . 120.0 ?
    C1 C2 C3 . . 119.7(3) ?
    C1 C2 H2A . . 120.1 ?
    C3 C2 H2A . . 120.1 ?
    O1 C3 C2 . . 118.3(3) ?
    O1 C3 C7 . . 120.6(2) ?
    C2 C3 C7 . . 121.1(3) ?
    O2 C4 O1 . . 115.7(3) ?
    O2 C4 C5 . . 125.6(3) ?
    O1 C4 C5 . . 118.7(3) ?
    C6 C5 C4 . . 118.8(3) ?
    C6 C5 C10 . . 121.3(3) ?
    C4 C5 C10 . . 119.9(3) ?
    C5 C6 C7 . . 122.3(3) ?
    C5 C6 H6A . . 118.8 ?
    C7 C6 H6A . . 118.8 ?
    C8 C7 C3 . . 118.3(3) ?
    C8 C7 C6 . . 124.2(3) ?
    C3 C7 C6 . . 117.5(3) ?
    C9 C8 C7 . . 119.8(3) ?
    C9 C8 H8A . . 120.1 ?
    C7 C8 H8A . . 120.1 ?
    C1 C9 C8 . . 121.0(3) ?
    C1 C9 Br1 . . 119.5(2) ?
    C8 C9 Br1 . . 119.5(3) ?
    C11 C10 N1 . . 115.0(2) ?
    C11 C10 C5 . . 129.2(3) ?
    N1 C10 C5 . . 115.8(3) ?
    C10 C11 S1 . . 110.7(2) ?
    C10 C11 H11A . . 124.6 ?
    S1 C11 H11A . . 124.6 ?
    N1 C12 N2 . . 121.2(3) ?
    N1 C12 S1 . . 116.4(2) ?
    N2 C12 S1 . . 122.4(2) ?
    N3 C13 C14 . . 121.3(3) ?
    N3 C13 H13A . . 119.3 ?
    C14 C13 H13A . . 119.3 ?
    C15 C14 C19 . . 117.6(3) ?
    C15 C14 C13 . . 122.4(3) ?
    C19 C14 C13 . . 120.0(3) ?
    C16 C15 C14 . . 121.6(3) ?
    C16 C15 H15A . . 119.2 ?
    C14 C15 H15A . . 119.2 ?
    C17 C16 C15 . . 119.2(3) ?
    C17 C16 H16A . . 120.4 ?
    C15 C16 H16A . . 120.4 ?
    C18 C17 C16 . . 121.4(3) ?
    C18 C17 Cl1 . . 119.2(3) ?
    C16 C17 Cl1 . . 119.4(3) ?
    C17 C18 C19 . . 118.6(4) ?
    C17 C18 H18A . . 120.7 ?
    C19 C18 H18A . . 120.7 ?
    C18 C19 C14 . . 121.6(4) ?
    C18 C19 H19A . . 119.2 ?
    C14 C19 H19A . . 119.2 ?
loop_
    _geom_torsion_atom_site_label_1
    _geom_torsion_atom_site_label_2
    _geom_torsion_atom_site_label_3
    _geom_torsion_atom_site_label_4
    _geom_torsion_site_symmetry_1
    _geom_torsion_site_symmetry_2
    _geom_torsion_site_symmetry_3
    _geom_torsion_site_symmetry_4
    _geom_torsion
    _geom_torsion_publ_flag
    C12 N2 N3 C13 . . . . -174.7(3) ?
    C9 C1 C2 C3 . . . . -0.3(5) ?
    C4 O1 C3 C2 . . . . -178.7(3) ?
    C4 O1 C3 C7 . . . . 0.3(4) ?
    C1 C2 C3 O1 . . . . 176.8(3) ?
    C1 C2 C3 C7 . . . . -2.2(5) ?
    C3 O1 C4 O2 . . . . 178.1(3) ?
    C3 O1 C4 C5 . . . . -1.8(4) ?
    O2 C4 C5 C6 . . . . -178.4(3) ?
    O1 C4 C5 C6 . . . . 1.4(4) ?
    O2 C4 C5 C10 . . . . 1.2(5) ?
    O1 C4 C5 C10 . . . . -179.0(3) ?
    C4 C5 C6 C7 . . . . 0.4(4) ?
    C10 C5 C6 C7 . . . . -179.2(3) ?
    O1 C3 C7 C8 . . . . -176.8(3) ?
    C2 C3 C7 C8 . . . . 2.2(4) ?
    O1 C3 C7 C6 . . . . 1.5(4) ?
    C2 C3 C7 C6 . . . . -179.5(3) ?
    C5 C6 C7 C8 . . . . 176.3(3) ?
    C5 C6 C7 C3 . . . . -1.9(4) ?
    C3 C7 C8 C9 . . . . 0.3(5) ?
    C6 C7 C8 C9 . . . . -177.9(3) ?
    C2 C1 C9 C8 . . . . 2.8(5) ?
    C2 C1 C9 Br1 . . . . -175.8(3) ?
    C7 C8 C9 C1 . . . . -2.8(5) ?
    C7 C8 C9 Br1 . . . . 175.8(2) ?
    C12 N1 C10 C11 . . . . 0.6(4) ?
    C12 N1 C10 C5 . . . . 178.7(2) ?
    C6 C5 C10 C11 . . . . 168.5(3) ?
    C4 C5 C10 C11 . . . . -11.1(5) ?
    C6 C5 C10 N1 . . . . -9.3(4) ?
    C4 C5 C10 N1 . . . . 171.1(3) ?
    N1 C10 C11 S1 . . . . 0.1(3) ?
    C5 C10 C11 S1 . . . . -177.7(2) ?
    C12 S1 C11 C10 . . . . -0.5(2) ?
    C10 N1 C12 N2 . . . . 178.9(3) ?
    C10 N1 C12 S1 . . . . -1.0(3) ?
    N3 N2 C12 N1 . . . . -178.7(3) ?
    N3 N2 C12 S1 . . . . 1.2(4) ?
    C11 S1 C12 N1 . . . . 0.9(2) ?
    C11 S1 C12 N2 . . . . -179.0(3) ?
    N2 N3 C13 C14 . . . . -179.1(3) ?
    N3 C13 C14 C15 . . . . 2.8(5) ?
    N3 C13 C14 C19 . . . . -176.2(3) ?
    C19 C14 C15 C16 . . . . -0.3(5) ?
    C13 C14 C15 C16 . . . . -179.3(3) ?
    C14 C15 C16 C17 . . . . -0.8(5) ?
    C15 C16 C17 C18 . . . . 1.4(5) ?
    C15 C16 C17 Cl1 . . . . 179.1(2) ?
    C16 C17 C18 C19 . . . . -0.8(6) ?
    Cl1 C17 C18 C19 . . . . -178.5(3) ?
    C17 C18 C19 C14 . . . . -0.4(6) ?
    C15 C14 C19 C18 . . . . 1.0(5) ?
    C13 C14 C19 C18 . . . . 180.0(3) ?
loop_
    _geom_hbond_atom_site_label_D
    _geom_hbond_atom_site_label_H
    _geom_hbond_atom_site_label_A
    _geom_hbond_site_symmetry_A
    _geom_hbond_distance_DH
    _geom_hbond_distance_HA
    _geom_hbond_distance_DA
    _geom_hbond_angle_DHA
    _geom_hbond_publ_flag
    N2 H1N2 O2 4_556 0.81(4) 2.16(4) 2.957(4) 169(4) yes
    C11 H11A O2 . 0.93 2.35 2.878(4) 115 yes
