# Supplementary material for: (E)-6-Bromo-3-{2-[2-(4-chloro­benzyl­idene)hydrazin­yl]thia­zol-5-yl}-2H-chromen-2-one
Source: Acta Crystallogr Sect E Struct Rep Online. 2011 Mar 31;67(Pt 4):o1007–8. doi: 10.1107/S1600536811011172 (PMC3099884; doi:10.1107/S1600536811011172)
Supplement: Supplementary file 2 [file e-67-o1007-Isup2.hkl]

# 
# h,k,l, Fc-squared, Fo-squared, sigma(Fo-squared) and status flag 
# 
data_I
_shelx_title ' 4clbac_0m in C2/c (RT)' 
_shelx_refln_list_code          4 
_shelx_F_calc_maximum      762.17 
_exptl_crystal_F_000      1840.00 
_reflns_d_resolution_high  0.7107 
 
loop_ 
 _symmetry_equiv_pos_as_xyz 
 'x, y, z' 
 '-x, y, -z+1/2' 
 'x+1/2, y+1/2, z' 
 '-x+1/2, y+1/2, -z+1/2' 
 '-x, -y, -z' 
 'x, -y, z-1/2' 
 '-x+1/2, -y+1/2, -z' 
 'x+1/2, -y+1/2, z-1/2' 
 
_cell_length_a    30.5837 
_cell_length_b    13.6682 
_cell_length_c     9.0454 
_cell_angle_alpha  90.000 
_cell_angle_beta   90.161 
_cell_angle_gamma  90.000 
 
_shelx_F_squared_multiplier     1.000 
 
loop_ 
 _refln_index_h 
 _refln_index_k 
 _refln_index_l 
 _refln_F_squared_calc 
 _refln_F_squared_meas 
 _refln_F_squared_sigma 
 _refln_observed_status 
   4   0   0        5.25      -11.27     11.27 o 
   6   0   0    10631.91    11710.44    122.81 o 
   8   0   0    68361.07    66484.30    634.36 o 
  10   0   0      522.52      561.33     36.72 o 
  12   0   0      305.62      346.71     28.15 o 
  14   0   0    21056.18    20460.39    221.78 o 
  16   0   0    15915.69    15179.44    177.67 o 
  18   0   0      823.22      969.23     44.75 o 
  20   0   0    26824.40    28266.67    283.63 o 
  22   0   0      979.79      897.76     46.78 o 
  24   0   0      426.49      464.19     43.34 o 
  26   0   0        7.83       -1.31     45.40 o 
  28   0   0      577.42      744.28     60.74 o 
  30   0   0      628.97      540.70     65.18 o 
  32   0   0      147.52      188.20     73.09 o 
  34   0   0       17.58      157.85     76.45 o 
  36   0   0        5.30       49.27     79.21 o 
  38   0   0       75.17      271.21    201.54 o 
  40   0   0       73.32       46.26    153.12 o 
  42   0   0        8.51      100.31    119.02 o 
   3   1   0     7460.40     7415.19     77.22 o 
   5   1   0    26629.90    28752.68    160.96 o 
   7   1   0    49965.18    50154.76    369.36 o 
   9   1   0    27040.38    26343.08    196.00 o 
  11   1   0     5844.97     5311.02     51.45 o 
  13   1   0      213.19      243.78     24.62 o 
  15   1   0    13043.52    12385.19    111.33 o 
  17   1   0     8819.95     8785.82     84.81 o 
  19   1   0      346.28      339.03     24.83 o 
  21   1   0      254.17      203.66     27.01 o 
  23   1   0     3631.66     3368.35     58.23 o 
  25   1   0      999.04     1092.60     42.47 o 
  27   1   0      556.78      621.02     38.57 o 
  29   1   0        8.19      -12.73     34.86 o 
  31   1   0      437.01      505.56     50.02 o 
  33   1   0       19.16       82.32     45.34 o 
  35   1   0       46.08      107.38     61.16 o 
  37   1   0       71.60       55.78     63.47 o 
  39   1   0        2.51      -72.49     72.49 o 
  41   1   0        1.43       62.16     78.11 o 
   0   2   0    51854.26    52100.26   1255.11 o 
   2   2   0    47565.75    50775.00    602.91 o 
   4   2   0     2914.83     3042.87     54.75 o 
   6   2   0    51372.64    54208.12    394.78 o 
   8   2   0    53706.99    54771.48    382.17 o 
  10   2   0    19406.62    18767.79    141.13 o 
  12   2   0     5533.21     5233.10     53.89 o 
  14   2   0     5143.12     4907.75     53.86 o 
  16   2   0     7297.39     7113.79     70.70 o 
  18   2   0     6726.04     6867.82     72.43 o 
  20   2   0     2909.89     2933.30     51.82 o 
  22   2   0      944.49      863.42     35.75 o 
  24   2   0     1798.06     1870.20     55.59 o 
  26   2   0     2036.91     2437.61     65.13 o 
  28   2   0      104.60      167.42     36.54 o 
  30   2   0      407.03      306.46     47.86 o 
  32   2   0      186.48      147.43     46.39 o 
  34   2   0       39.07      106.18     52.70 o 
  36   2   0        2.19       -8.54     53.25 o 
  38   2   0      109.45      167.05     68.69 o 
  40   2   0        7.72      113.04     86.65 o 
  42   2   0        0.24       26.03     81.99 o 
   1   3   0   116013.48   118394.44   2003.67 o 
   3   3   0    21692.08    23228.33    251.50 o 
   5   3   0       31.89       27.09     21.04 o 
   7   3   0     1027.94     1148.89     22.32 o 
   9   3   0    14561.40    13503.43    107.72 o 
  11   3   0     3390.75     3152.65     52.44 o 
  13   3   0    14492.73    14344.10    121.44 o 
  15   3   0     2353.54     2187.69     35.91 o 
  17   3   0    17884.16    16903.83    141.68 o 
  19   3   0     3978.31     3993.30     58.97 o 
  21   3   0       32.48       23.87     26.18 o 
  23   3   0      579.23      627.40     37.73 o 
  25   3   0      983.72     1052.07     66.96 o 
  27   3   0       18.83      -17.84     36.81 o 
  29   3   0      822.26      798.25     53.23 o 
  31   3   0       50.36      118.34     45.92 o 
  33   3   0      316.29      366.72     56.82 o 
  35   3   0       65.73       18.93     49.43 o 
  37   3   0       44.57       40.26     65.69 o 
  39   3   0       16.65        4.91     67.25 o 
  41   3   0       21.09       -4.12     72.38 o 
   0   4   0     4408.47     4692.22    157.26 o 
   2   4   0    35090.31    34540.72    488.57 o 
   4   4   0     3260.88     3173.66     48.51 o 
   6   4   0    48082.68    51750.82    561.92 o 
   8   4   0    12180.14    12498.13    159.43 o 
  10   4   0    22473.53    21621.88    206.64 o 
  12   4   0       64.02       64.13     27.96 o 
  14   4   0     7838.59     8351.18     84.94 o 
  16   4   0     2191.30     2123.06     41.29 o 
  18   4   0     7762.32     7418.62     94.37 o 
  20   4   0      249.83      180.48     25.55 o 
  22   4   0     1037.99      880.72     44.50 o 
  24   4   0      392.85      363.14     51.98 o 
  26   4   0     2042.11     2188.55     67.79 o 
  28   4   0      518.28      429.00     43.50 o 
  30   4   0      571.45      634.97     56.51 o 
  32   4   0        2.91      109.14     49.10 o 
  34   4   0      302.68      343.12     51.96 o 
  36   4   0       30.70      -36.70     53.92 o 
  38   4   0       23.69       17.05     57.97 o 
  40   4   0       41.77      105.26     83.77 o 
  42   4   0        0.31      -51.73     77.07 o 
   1   5   0     2501.67     2615.64     83.12 o 
   3   5   0     3524.87     3817.72     63.34 o 
   5   5   0    17288.13    18634.33    195.29 o 
   7   5   0    14056.04    13239.71    149.32 o 
   9   5   0    58934.77    60649.76    664.91 o 
  11   5   0      937.84      736.81     27.86 o 
  13   5   0      194.38      162.66     19.71 o 
  15   5   0     3182.55     3248.80     59.32 o 
  17   5   0     2256.16     2195.48     56.36 o 
  19   5   0      442.37      410.60     23.73 o 
  21   5   0      810.30      684.34     37.36 o 
  23   5   0      381.82      319.03     35.62 o 
  25   5   0     2176.77     2196.17     95.35 o 
  27   5   0      126.70       95.96     37.12 o 
  29   5   0      602.49      692.26     50.14 o 
  31   5   0      282.63      191.13     45.69 o 
  33   5   0        5.52       37.40     46.08 o 
  35   5   0       52.72       71.84     49.31 o 
  37   5   0        4.03       36.37     73.64 o 
  39   5   0        4.77       56.37     82.15 o 
  41   5   0        1.71      -99.09     99.09 o 
   0   6   0    25433.43    26938.81    710.20 o 
   2   6   0     5467.61     4874.40    130.32 o 
   4   6   0     2647.22     2733.60     56.30 o 
   6   6   0     4357.16     4602.09     66.67 o 
   8   6   0    14090.49    14475.04    165.12 o 
  10   6   0      823.45      724.60     49.54 o 
  12   6   0     1891.86     2339.45     49.31 o 
  14   6   0     1211.48     1210.72     36.20 o 
  16   6   0     5051.41     4986.72     77.54 o 
  18   6   0      733.82      790.37     61.29 o 
  20   6   0      694.19      609.46     48.75 o 
  22   6   0      790.25      778.84     73.76 o 
  24   6   0      805.58      988.67     61.55 o 
  26   6   0      501.35      419.09     55.80 o 
  28   6   0        2.07       31.60     51.61 o 
  30   6   0       40.51      103.95     57.05 o 
  32   6   0      587.73      497.58     68.45 o 
  34   6   0        1.08       11.32     89.86 o 
  36   6   0       14.51       49.17     69.06 o 
  38   6   0       23.39      126.87     90.55 o 
  40   6   0        0.20      207.83    149.74 o 
   1   7   0    13019.67    12672.21    270.28 o 
   3   7   0      813.37      810.61     33.48 o 
   5   7   0      613.04      596.33     29.03 o 
   7   7   0    25391.58    27800.16    315.60 o 
   9   7   0      369.47      306.44     29.37 o 
  11   7   0     3397.54     3145.48    146.65 o 
  13   7   0      385.55      473.79     29.30 o 
  15   7   0     7462.65     7622.02    135.78 o 
  17   7   0      376.55      369.08     38.13 o 
  19   7   0      326.44      394.27     53.59 o 
  21   7   0       60.45       76.28     42.36 o 
  23   7   0     1090.14     1181.22     68.35 o 
  25   7   0       56.03       85.89     49.08 o 
  27   7   0      945.25      960.43     67.47 o 
  29   7   0       75.68       28.09     61.74 o 
  31   7   0      283.25       90.03     54.52 o 
  33   7   0       14.07      -23.45     61.36 o 
  35   7   0      128.84      251.87     65.03 o 
  37   7   0        0.55     -107.02    117.25 o 
  39   7   0        7.35      -25.12    134.65 o 
   0   8   0     5495.69     5343.05    216.59 o 
   2   8   0       22.21       39.08     41.48 o 
   4   8   0     1376.32     1564.13     49.33 o 
   6   8   0     2446.40     2591.24     76.52 o 
   8   8   0     6027.36     5678.44     95.72 o 
  10   8   0      391.65      296.47     34.04 o 
  12   8   0     4883.67     4617.77    120.50 o 
  14   8   0       19.98       35.05     30.58 o 
  16   8   0     1572.18     1640.31     66.92 o 
  18   8   0      160.82      113.30     37.33 o 
  20   8   0      238.79      217.85     44.63 o 
  22   8   0      107.91      142.38     44.88 o 
  24   8   0      496.94      455.74     55.07 o 
  26   8   0      285.15      301.67     55.44 o 
  28   8   0      177.79      191.39     60.02 o 
  30   8   0      677.12      678.20     70.83 o 
  32   8   0      179.27      278.30     82.10 o 
  34   8   0       25.02       44.61     78.11 o 
  36   8   0       50.01       61.41     97.59 o 
  38   8   0        2.04      -40.95    126.80 o 
   1   9   0     2921.05     3082.29    120.61 o 
   3   9   0     1248.37     1252.80     58.69 o 
   5   9   0      129.44      134.95     23.34 o 
   7   9   0     1154.20     1005.04     39.06 o 
   9   9   0     1076.21     1057.55     45.40 o 
  11   9   0        4.99       18.98     36.34 o 
  13   9   0       38.63       -5.21     19.59 o 
  15   9   0      253.53      279.39     40.03 o 
  17   9   0     1109.79     1105.71     64.21 o 
  19   9   0      264.20      266.56     49.95 o 
  21   9   0       18.07       35.61     57.04 o 
  23   9   0        1.03       15.66     46.18 o 
  25   9   0       93.86       62.56     50.41 o 
  27   9   0       22.06       76.80     57.44 o 
  29   9   0       17.99       43.93     59.50 o 
  31   9   0      283.86      264.69     78.06 o 
  33   9   0       72.76        5.65     63.92 o 
  35   9   0        3.12      -65.29    119.80 o 
  37   9   0        4.90      -18.60    124.06 o 
   0  10   0      324.70      325.91     95.73 o 
   2  10   0      646.65      679.07     79.16 o 
   4  10   0      106.41      120.98     32.83 o 
   6  10   0      545.59      644.60     34.67 o 
   8  10   0      924.40      922.74     42.30 o 
  10  10   0     3701.12     3134.63     79.29 o 
  12  10   0      522.77      532.02     59.19 o 
  14  10   0       31.02      -16.19     26.72 o 
  16  10   0      380.49      339.00     59.44 o 
  18  10   0      200.79      160.36     52.29 o 
  20  10   0        8.53       29.72     50.53 o 
  22  10   0        7.49      -10.74     56.99 o 
  24  10   0       41.39      -20.45     49.94 o 
  26  10   0       90.20       84.77     55.58 o 
  28  10   0        4.96      -38.59     55.61 o 
  30  10   0       44.67       59.89     61.95 o 
  32  10   0       67.00       59.46     94.80 o 
  34  10   0       18.58       87.66    103.84 o 
  36  10   0       31.19      -51.14    102.73 o 
   1  11   0     1940.03     1997.75    179.65 o 
   3  11   0      412.57      406.09     66.50 o 
   5  11   0     2077.19     2155.59     78.02 o 
   7  11   0      232.30      202.81     31.94 o 
   9  11   0       57.44       53.49     41.41 o 
  11  11   0      619.81      610.83     60.58 o 
  13  11   0      399.32      352.76     58.40 o 
  15  11   0      186.95      166.86     48.58 o 
  17  11   0        3.63        1.54     74.89 o 
  19  11   0      164.95      110.48     60.70 o 
  21  11   0        2.31      -10.34     53.28 o 
  23  11   0       48.20       29.23     61.71 o 
  25  11   0      151.70      239.00     75.54 o 
  27  11   0       79.02       69.78     60.06 o 
  29  11   0        7.11      117.24     96.74 o 
  31  11   0       35.96       42.12     67.62 o 
  33  11   0       14.67       71.63     85.13 o 
  35  11   0        2.45      -68.13    164.83 o 
   0  12   0      850.93      755.50    138.38 o 
   2  12   0     3520.88     3579.25    160.05 o 
   4  12   0       53.95       27.34     40.73 o 
   6  12   0      115.24       87.69     31.98 o 
   8  12   0       80.24       36.02     35.19 o 
  10  12   0      295.43      339.15     53.51 o 
  12  12   0        0.70       68.72     51.54 o 
  14  12   0       42.47      -11.94     54.35 o 
  16  12   0        1.83        3.49     58.93 o 
  18  12   0      431.24      363.00     73.54 o 
  20  12   0       56.79      151.76    102.17 o 
  22  12   0      262.34      401.55     65.50 o 
  24  12   0        2.79       12.94     63.43 o 
  26  12   0       14.57       96.48     86.59 o 
  28  12   0        3.85      -72.14     74.37 o 
  30  12   0       38.98       99.92     69.85 o 
  32  12   0       12.24       10.43     90.53 o 
   1  13   0       86.68      151.13     99.36 o 
   3  13   0       27.65       41.44     36.72 o 
   5  13   0      357.99      318.82     63.85 o 
   7  13   0        1.86      -44.10     44.47 o 
   9  13   0        3.01      -15.45     47.29 o 
  11  13   0        0.65       -7.68     53.65 o 
  13  13   0      108.80      110.86     58.26 o 
  15  13   0      160.00      129.17     65.14 o 
  17  13   0        1.18      -61.62     64.13 o 
  19  13   0       46.08       76.34     69.15 o 
  21  13   0        2.15      187.26     75.44 o 
  23  13   0        7.17      -21.39     62.14 o 
  25  13   0        0.07      118.04     70.66 o 
  27  13   0        8.84      -45.42     72.03 o 
  29  13   0        4.38        5.20     98.11 o 
  31  13   0        6.51       58.85    123.44 o 
   0  14   0      113.82      167.13    120.80 o 
   2  14   0      137.36      142.60     84.13 o 
   4  14   0       16.68      -36.41     72.58 o 
   6  14   0       23.80        6.22     59.11 o 
   8  14   0      256.73      227.49     51.63 o 
  10  14   0       30.94       30.37     53.70 o 
  12  14   0       12.52       89.17     59.93 o 
  14  14   0       62.04      119.38     63.25 o 
  16  14   0       18.73      -13.05     67.09 o 
  18  14   0        4.09      -20.41     78.20 o 
  20  14   0      107.67       44.27     72.30 o 
  22  14   0       25.64      -44.51     77.43 o 
  24  14   0        3.42       24.96     84.63 o 
  26  14   0        6.41       38.06     97.63 o 
  28  14   0       33.19       13.56     83.46 o 
   1  15   0        0.55       90.65     90.52 o 
   3  15   0       35.97      -65.39    117.51 o 
   5  15   0      408.73      577.24    103.44 o 
   7  15   0       61.30       47.11     70.88 o 
   9  15   0        0.88      -53.60     53.60 o 
  11  15   0        5.37      -57.24     57.24 o 
  13  15   0      290.73      330.92     68.45 o 
  15  15   0      103.54      114.33     70.31 o 
  17  15   0       21.30       17.28     83.92 o 
  19  15   0        2.84      -68.27     75.36 o 
  21  15   0       24.96       10.86    114.26 o 
  23  15   0        4.24       13.51     92.60 o 
  25  15   0        1.25      172.09    125.93 o 
   0  16   0       25.13       51.91    130.59 o 
   2  16   0        2.77      159.74    142.89 o 
   4  16   0        1.48       76.91    101.90 o 
   6  16   0       30.86       66.08     69.57 o 
   8  16   0        0.06       19.25     72.40 o 
  10  16   0        5.82      -38.32     55.42 o 
  12  16   0        0.27      -58.78     60.95 o 
  14  16   0        0.54       -9.37     68.38 o 
  16  16   0        8.55       24.68     72.20 o 
  18  16   0        0.16      -78.58     78.58 o 
  20  16   0       42.66        5.80     88.96 o 
  22  16   0        0.76       50.47     71.91 o 
   1  17   0       56.91      -18.21    157.92 o 
   3  17   0       36.48      215.28    117.26 o 
   5  17   0        3.83       64.90     67.86 o 
   7  17   0       23.95       -3.48     73.31 o 
   9  17   0        3.60      -33.64     77.09 o 
  11  17   0       53.10       67.85     76.42 o 
  13  17   0       51.08       20.39     69.91 o 
  15  17   0      104.55      124.73     80.20 o 
  17  17   0        5.23       58.43     84.95 o 
  19  17   0       14.93      111.27     91.64 o 
   2  18   0        2.84      211.84    167.29 o 
   4  18   0        2.46      -61.82    117.76 o 
   6  18   0       13.73       24.21     95.87 o 
   8  18   0       50.43        2.35     85.20 o 
  10  18   0        3.28       31.19     96.02 o 
  12  18   0        0.67      -33.30     65.01 o 
  14  18   0        0.24       63.35     74.31 o 
   1  19   0        2.19     -179.69    179.69 o 
   3  19   0        1.92       77.27    135.49 o 
   5  19   0        8.19      120.01    184.32 o 
 -41   1   1       13.54       44.07     86.11 o 
 -39   1   1        0.24       97.54    263.07 o 
 -37   1   1       48.02      102.27     64.86 o 
 -35   1   1        1.42       76.92     73.91 o 
 -33   1   1       33.60       37.01     59.87 o 
 -31   1   1       80.06      129.47     41.50 o 
 -29   1   1        6.85       70.88     37.52 o 
 -27   1   1      481.64      444.24     38.81 o 
 -25   1   1      144.55      144.16     29.59 o 
 -23   1   1     1427.15     1519.18     43.04 o 
 -21   1   1      398.30      451.17     30.64 o 
 -19   1   1     1047.31     1045.02     33.89 o 
 -17   1   1     2373.37     2368.13     42.48 o 
 -15   1   1      237.55      239.85     20.73 o 
 -13   1   1        8.08       14.84     14.04 o 
 -11   1   1       27.45       24.38     12.74 o 
  -9   1   1    22775.00    23080.94    166.24 o 
  -7   1   1      467.31      618.61     17.87 o 
  -5   1   1     3149.12     3276.96     28.09 o 
  -3   1   1      360.68      305.70      9.15 o 
  -1   1   1     1515.19     1471.26     16.59 o 
   1   1   1     4550.52     4691.01     35.03 o 
   3   1   1    32733.20    34109.71    183.68 o 
   5   1   1    11024.99    10627.93     81.22 o 
   7   1   1     3003.25     2705.44     30.90 o 
   9   1   1     3894.68     3779.74     44.41 o 
  11   1   1     7335.80     6529.46     98.43 o 
  13   1   1     2951.62     3202.67     43.16 o 
  15   1   1      510.79      503.29     21.73 o 
  17   1   1     8262.37     8372.33     78.45 o 
  19   1   1     1179.76     1285.63     34.82 o 
  21   1   1     3848.90     3680.04     54.27 o 
  23   1   1       12.29      -14.17     26.09 o 
  25   1   1      603.74      601.22     37.86 o 
  27   1   1      165.94      160.07     34.54 o 
  29   1   1      201.15      175.40     40.63 o 
  31   1   1      383.21      355.60     48.82 o 
  33   1   1        0.94      -18.73     49.95 o 
  35   1   1      171.22      252.57     78.06 o 
  37   1   1       35.59        9.83     63.40 o 
  39   1   1        7.71      143.97     79.56 o 
  41   1   1        9.35       42.90     79.71 o 
 -42   2   1        4.73      182.11    102.42 o 
 -40   2   1       65.46       92.20     72.86 o 
 -38   2   1       14.20       24.00     67.62 o 
 -36   2   1        3.06       50.96     55.91 o 
 -34   2   1      240.09      104.28     49.23 o 
 -32   2   1      130.09      148.45     48.58 o 
 -30   2   1      190.36      200.73     49.05 o 
 -28   2   1       34.88       55.62     39.70 o 
 -26   2   1      195.95      217.60     38.13 o 
 -24   2   1     2787.63     2711.16     75.51 o 
 -22   2   1      175.31      130.85     26.76 o 
 -20   2   1      304.55      245.14     24.35 o 
 -18   2   1      389.98      387.28     23.48 o 
 -16   2   1      578.92      608.56     23.81 o 
 -14   2   1     2608.48     2533.92     39.35 o 
 -12   2   1      411.20      458.18     16.23 o 
 -10   2   1     8324.17     7859.73     66.09 o 
  -8   2   1     3298.63     2977.50     31.84 o 
  -6   2   1   115729.27   117090.76    807.74 o 
  -4   2   1      204.28      179.90     18.29 o 
  -2   2   1     4247.01     4020.19     82.60 o 
   0   2   1    43133.02    46321.09   1229.24 o 
   2   2   1     3712.89     1395.09    225.26 o 
   4   2   1     3397.44     3523.71     40.14 o 
   6   2   1     8275.80     8740.69     62.59 o 
   8   2   1     3534.85     3837.33     34.18 o 
  10   2   1        0.21       19.37     10.32 o 
  12   2   1      979.50     1050.80     29.68 o 
  14   2   1    12376.54    11480.50     97.26 o 
  16   2   1     2134.82     2054.48     39.07 o 
  18   2   1    13802.02    13357.03    115.84 o 
  20   2   1     2540.89     2603.07     47.24 o 
  22   2   1       25.78       29.53     24.05 o 
  24   2   1     2067.47     1896.07     49.01 o 
  26   2   1       54.69      -20.39     32.19 o 
  28   2   1     1520.31     1471.38     55.87 o 
  30   2   1       13.32      -41.99     41.99 o 
  32   2   1       28.13       10.06     65.31 o 
  34   2   1      351.11      415.20     58.83 o 
  36   2   1       60.64       41.06     56.24 o 
  38   2   1        0.77       26.97     64.40 o 
  40   2   1       17.79       67.43     69.82 o 
  42   2   1        3.71        1.11     80.33 o 
 -41   3   1       13.20       25.04     78.47 o 
 -39   3   1        9.44      100.19     70.10 o 
 -37   3   1       19.17       71.18     53.18 o 
 -35   3   1       17.38       -2.72     47.92 o 
 -33   3   1       51.68      -22.97     48.65 o 
 -31   3   1        0.47      -14.42     46.50 o 
 -29   3   1      227.93      265.61     45.09 o 
 -27   3   1       18.40       46.48     38.13 o 
 -25   3   1     2456.63     2885.71     91.52 o 
 -23   3   1        7.90      -28.62     28.62 o 
 -21   3   1       34.90        1.60     25.96 o 
 -19   3   1        1.75      -12.47     18.52 o 
 -17   3   1     1469.93     1500.73     34.98 o 
 -15   3   1      146.43      144.88     16.80 o 
 -13   3   1      361.95      389.31     18.88 o 
 -11   3   1     3016.61     2953.22     36.93 o 
  -9   3   1       61.39       94.09     10.07 o 
  -7   3   1      771.82      742.85     23.68 o 
  -5   3   1     5380.74     5735.40     70.90 o 
  -3   3   1      630.63      568.88     26.50 o 
  -1   3   1     2825.43     2659.48     41.19 o 
   1   3   1     6589.61     6568.23     73.12 o 
   3   3   1       11.97       -9.04     14.13 o 
   5   3   1     8026.50     5973.97   1330.21 o 
   7   3   1      173.09      184.50     11.27 o 
   9   3   1      559.66      628.72     16.35 o 
  11   3   1      224.54      239.27     13.51 o 
  13   3   1     4521.35     4191.30     52.59 o 
  15   3   1     4302.85     4286.28     50.93 o 
  17   3   1       68.90       78.67     17.68 o 
  19   3   1      597.31      676.89     31.46 o 
  21   3   1      398.86      381.78     31.01 o 
  23   3   1      379.87      360.97     33.39 o 
  25   3   1       16.99      -28.68     35.91 o 
  27   3   1      539.29      469.11     41.83 o 
  29   3   1      395.43      323.43     42.88 o 
  31   3   1       31.18      -44.03     44.03 o 
  33   3   1       83.70      133.07     51.30 o 
  35   3   1       28.34       49.41     54.42 o 
  37   3   1       17.41       46.90     57.11 o 
  39   3   1        0.07      -46.39     67.27 o 
  41   3   1        3.69       33.54     72.45 o 
 -40   4   1       41.66      150.71     80.02 o 
 -38   4   1        3.88      108.66     57.29 o 
 -36   4   1        5.86        8.56     52.72 o 
 -34   4   1      129.35      203.93     52.81 o 
 -32   4   1        0.31      -45.46     45.46 o 
 -30   4   1        2.15      -40.13     40.13 o 
 -28   4   1      671.98      659.53     49.07 o 
 -26   4   1        2.89       71.52     36.46 o 
 -24   4   1      120.88       90.19     37.04 o 
 -22   4   1      107.87      144.84     36.54 o 
 -20   4   1     1036.35     1095.43     43.84 o 
 -18   4   1      239.07      242.82     34.23 o 
 -16   4   1      797.02      816.81     40.00 o 
 -14   4   1     1513.10     1613.53     34.23 o 
 -12   4   1      981.12     1000.79     24.93 o 
 -10   4   1     9013.05     9117.67    108.75 o 
  -8   4   1     2435.82     2257.06     44.61 o 
  -6   4   1     1210.16     1297.76     58.46 o 
  -4   4   1       55.95      102.51     15.19 o 
  -2   4   1    17365.98    16992.47    192.31 o 
   0   4   1       23.98       13.89     14.29 o 
   2   4   1     4326.74     4438.38     55.22 o 
   4   4   1      499.44      482.67     21.29 o 
   6   4   1    28049.77    28754.89    363.59 o 
   8   4   1    11439.26    11258.53    125.59 o 
  10   4   1      445.60      608.25     19.02 o 
  12   4   1      515.68      517.44     24.36 o 
  14   4   1      282.63      259.64     16.95 o 
  16   4   1      423.19      423.62     23.63 o 
  18   4   1     1720.74     1786.35     44.91 o 
  20   4   1     3789.02     3619.88     69.11 o 
  22   4   1     6593.92     6670.53    114.60 o 
  24   4   1      120.31      105.53     35.11 o 
  26   4   1       69.87       85.84     37.56 o 
  28   4   1      508.94      493.29     46.27 o 
  30   4   1        2.14      -39.05     39.05 o 
  32   4   1       64.38      146.88     45.58 o 
  34   4   1      245.27      205.89     54.34 o 
  36   4   1        0.31       49.03     55.31 o 
  38   4   1       29.15       19.12     59.50 o 
  40   4   1       15.24      -23.35     65.12 o 
 -41   5   1        0.72      -33.62    105.73 o 
 -39   5   1        1.12       84.22     83.39 o 
 -37   5   1        8.49       22.99     52.90 o 
 -35   5   1      147.20      197.51     52.54 o 
 -33   5   1       27.95       29.03     47.22 o 
 -31   5   1        4.81        6.97     41.79 o 
 -29   5   1      463.15      477.66     47.74 o 
 -27   5   1      296.51      361.80     58.38 o 
 -25   5   1      102.23       67.43     29.98 o 
 -23   5   1      628.73      644.19     41.96 o 
 -21   5   1       39.31       -9.94     35.57 o 
 -19   5   1     1443.62     1521.82     44.70 o 
 -17   5   1      521.49      495.52     30.80 o 
 -15   5   1     5174.36     5079.07     75.29 o 
 -13   5   1     2137.65     2413.35     62.38 o 
 -11   5   1     3849.82     3730.43     64.18 o 
  -9   5   1     2170.43     2346.72     45.42 o 
  -7   5   1    13533.55    14461.53    177.22 o 
  -5   5   1     3313.19     3127.65     49.24 o 
  -3   5   1     6985.52     6821.89     88.87 o 
  -1   5   1     2181.18     2001.27     72.72 o 
   1   5   1    33864.20    36621.75    449.65 o 
   3   5   1     2096.11     2054.99     35.51 o 
   5   5   1      460.50      416.61     22.63 o 
   7   5   1    12811.03    13199.60    173.91 o 
   9   5   1    19782.89    20134.30    303.02 o 
  11   5   1    22602.76    23415.48    226.14 o 
  13   5   1      672.36      688.49     27.09 o 
  15   5   1     4435.71     4200.69     64.29 o 
  17   5   1     2020.45     1982.47     57.16 o 
  19   5   1     2689.55     2653.67     66.95 o 
  21   5   1       15.76       -0.97     26.21 o 
  23   5   1      299.93      265.80     34.86 o 
  25   5   1     1055.14      955.66     47.61 o 
  27   5   1       37.90       12.21     34.77 o 
  29   5   1      246.59      197.16     42.00 o 
  31   5   1      341.88      422.19     51.91 o 
  33   5   1       31.82      -35.03     41.53 o 
  35   5   1        5.45      -12.99     44.47 o 
  37   5   1        8.13       97.36     55.24 o 
  39   5   1       13.34        5.16     81.56 o 
  41   5   1        5.87        4.14    107.91 o 
 -40   6   1        0.12      162.37    139.67 o 
 -38   6   1        4.67      -85.21     85.21 o 
 -36   6   1        0.55       -3.07     83.61 o 
 -34   6   1       15.92       38.88     76.90 o 
 -32   6   1      238.73      272.37     71.42 o 
 -30   6   1     1111.79      843.95     71.86 o 
 -28   6   1      805.77     1012.42     81.31 o 
 -26   6   1      384.50      549.31     62.39 o 
 -24   6   1       25.34       69.74     45.09 o 
 -22   6   1      952.36      996.54     76.32 o 
 -20   6   1      575.06      720.73     50.56 o 
 -18   6   1      156.74      205.17     38.83 o 
 -16   6   1     2402.39     2265.25     62.35 o 
 -14   6   1     1109.65     1163.07     45.82 o 
 -12   6   1     9878.33     9799.81    180.72 o 
 -10   6   1      902.14     1055.71     59.11 o 
  -8   6   1     5502.45     5606.71    144.67 o 
  -6   6   1     1861.25     1908.92     42.68 o 
  -4   6   1    19898.90    19283.65    201.80 o 
  -2   6   1      126.51       78.09     20.49 o 
   0   6   1    16065.25    15390.95    209.32 o 
   2   6   1       91.07      160.60     26.96 o 
   4   6   1    19259.45    20570.87    232.70 o 
   6   6   1      673.92      634.14     29.17 o 
   8   6   1     1705.89     2403.81     52.50 o 
  10   6   1      163.29      138.76     28.94 o 
  12   6   1     3125.17     2965.06     65.32 o 
  14   6   1     3101.23     2921.78     53.12 o 
  16   6   1     5209.82     4993.89     73.85 o 
  18   6   1      197.27      196.09     44.56 o 
  20   6   1        8.66      -37.74     37.74 o 
  22   6   1      504.08      434.10     53.04 o 
  24   6   1     6472.20     6276.86    219.30 o 
  26   6   1      988.49      979.97     67.56 o 
  28   6   1     1499.24     1377.95     77.89 o 
  30   6   1      179.72      170.72     58.77 o 
  32   6   1       80.66       93.93     61.17 o 
  34   6   1        5.05       66.29     83.89 o 
  36   6   1        7.47      114.63     62.14 o 
  38   6   1        2.22      124.82     99.14 o 
  40   6   1        5.34      299.11    152.86 o 
 -39   7   1        1.66       47.15    114.63 o 
 -37   7   1        0.01       16.32    117.24 o 
 -35   7   1       48.66       41.44     65.55 o 
 -33   7   1      263.36      319.55     71.98 o 
 -31   7   1       35.77       20.94     57.01 o 
 -29   7   1      133.08       74.31     54.44 o 
 -27   7   1       17.34       37.08     49.33 o 
 -25   7   1       26.24       -2.68     50.16 o 
 -23   7   1        2.72       23.57     43.61 o 
 -21   7   1       16.37       44.18     41.63 o 
 -19   7   1     1243.13     1501.08     62.18 o 
 -17   7   1     1529.23     1792.77     58.25 o 
 -15   7   1      418.41      401.65     50.28 o 
 -13   7   1       89.55      116.55     23.75 o 
 -11   7   1     5652.14     5220.61    108.96 o 
  -9   7   1       63.89       34.80     18.18 o 
  -7   7   1     2218.97     2372.28     64.35 o 
  -5   7   1      175.87      177.64     20.75 o 
  -3   7   1     4938.98     4769.58     85.59 o 
  -1   7   1     3506.09     3375.12     65.35 o 
   1   7   1      991.54      966.50     37.67 o 
   3   7   1    15256.53    15850.24    169.75 o 
   5   7   1      603.22      544.65     27.63 o 
   7   7   1     8682.46     7995.28    126.46 o 
   9   7   1      128.87       55.89     25.55 o 
  11   7   1      382.19      339.13     40.15 o 
  13   7   1      299.09      310.28     37.29 o 
  15   7   1     1767.98     1649.38     51.68 o 
  17   7   1      150.46      186.35     36.40 o 
  19   7   1     1006.90     1022.73     56.80 o 
  21   7   1      947.25      930.43     59.33 o 
  23   7   1     5496.73     5721.84    114.28 o 
  25   7   1       63.23      173.84     51.28 o 
  27   7   1      269.98      243.84     56.64 o 
  29   7   1      702.06      765.71     68.93 o 
  31   7   1       28.09      -21.56     43.77 o 
  33   7   1       27.23       58.54     63.66 o 
  35   7   1        8.36        6.47     74.63 o 
  37   7   1       52.68       95.35    138.86 o 
  39   7   1        7.05       21.15    119.91 o 
 -38   8   1        1.63       41.96    146.70 o 
 -36   8   1        5.31      -14.32    102.42 o 
 -34   8   1       63.64      186.69     67.26 o 
 -32   8   1      191.32      314.90     78.81 o 
 -30   8   1      188.69      131.31     71.99 o 
 -28   8   1       70.69      148.79     65.35 o 
 -26   8   1        8.17       -1.46     50.10 o 
 -24   8   1      156.81      199.36     50.95 o 
 -22   8   1        7.11      -41.40     42.86 o 
 -20   8   1       24.07       -8.44     39.58 o 
 -18   8   1      644.39      746.89     46.44 o 
 -16   8   1      838.16      972.66     85.67 o 
 -14   8   1      161.06      184.81     35.79 o 
 -12   8   1       50.93      139.99     38.46 o 
 -10   8   1     3890.32     3807.42     86.76 o 
  -8   8   1     2362.02     2497.44     58.43 o 
  -6   8   1      385.40      353.26     34.54 o 
  -4   8   1       55.47       40.62     27.86 o 
  -2   8   1    17404.99    17578.42    238.00 o 
   0   8   1     1481.10     1405.86     61.67 o 
   2   8   1      340.65      313.33     28.63 o 
   4   8   1      393.56      393.49     24.12 o 
   6   8   1     9059.83     8865.21    112.05 o 
   8   8   1     1668.70     1493.71     47.10 o 
  10   8   1      366.94      284.31     34.24 o 
  12   8   1     2177.22     2204.01    101.40 o 
  14   8   1     4501.92     4584.09    105.90 o 
  16   8   1       27.04       45.68     31.13 o 
  18   8   1      418.59      406.70     43.20 o 
  20   8   1     1041.34     1221.11     61.97 o 
  22   8   1      411.18      498.34     52.74 o 
  24   8   1      246.25      233.04     62.98 o 
  26   8   1      249.96      242.26     56.96 o 
  28   8   1      118.01      141.67     57.95 o 
  30   8   1      263.81      223.51     62.09 o 
  32   8   1        2.94       48.51     60.51 o 
  34   8   1        9.75      -10.83     79.61 o 
  36   8   1       19.62      -15.34    116.73 o 
  38   8   1        0.87       31.61    119.60 o 
 -37   9   1        6.44       97.40    125.42 o 
 -35   9   1        7.83     -109.02    109.02 o 
 -33   9   1        0.91       31.21     75.99 o 
 -31   9   1        0.36       78.80     62.68 o 
 -29   9   1       73.00      128.37     78.95 o 
 -27   9   1       30.81       15.35     53.92 o 
 -25   9   1      542.58      739.91     65.29 o 
 -23   9   1       28.25       21.88     47.08 o 
 -21   9   1       15.71      -33.46     63.41 o 
 -19   9   1       32.71       94.26     50.44 o 
 -17   9   1     2214.73     2160.84     88.62 o 
 -15   9   1      159.99      153.40     39.13 o 
 -13   9   1      219.20      257.57     52.16 o 
 -11   9   1       91.78      129.12     39.49 o 
  -9   9   1     5644.29     5708.49    119.18 o 
  -7   9   1      194.71      275.25     29.71 o 
  -5   9   1      324.20      473.36     63.32 o 
  -3   9   1     6924.38     6423.16    112.44 o 
  -1   9   1     7414.88     7433.11    120.56 o 
   1   9   1       43.29       54.25     26.36 o 
   3   9   1      747.48      716.11     28.02 o 
   5   9   1    13364.98    12908.93    160.56 o 
   7   9   1     1554.39     1391.17     45.81 o 
   9   9   1      472.73      586.42     38.82 o 
  11   9   1       21.81       81.17     44.30 o 
  13   9   1     6142.84     5912.48    153.86 o 
  15   9   1     1591.18     1844.56    106.94 o 
  17   9   1        3.63      -42.13     70.60 o 
  19   9   1       88.71       86.85     45.95 o 
  21   9   1      381.06      497.41     54.68 o 
  23   9   1        5.21       28.60     47.14 o 
  25   9   1      165.61      238.19     55.85 o 
  27   9   1      160.07      185.63     59.14 o 
  29   9   1      246.26      210.85     63.70 o 
  31   9   1       70.05       92.25     65.27 o 
  33   9   1       25.55      169.23     94.75 o 
  35   9   1        3.88      -97.11     97.11 o 
  37   9   1       16.11      -50.99    106.71 o 
 -36  10   1       10.54      -21.22    116.11 o 
 -34  10   1        4.32      155.74    119.62 o 
 -32  10   1       44.46       44.83     83.69 o 
 -30  10   1       38.22       50.16     63.63 o 
 -28  10   1       29.67      148.06     59.65 o 
 -26  10   1        6.88       -8.86     55.54 o 
 -24  10   1      235.69      294.70     56.08 o 
 -22  10   1      147.73      188.46     56.93 o 
 -20  10   1       36.11       32.18     49.85 o 
 -18  10   1      218.09      335.61     66.12 o 
 -16  10   1      778.51      912.37     54.99 o 
 -14  10   1       96.36      119.02     53.21 o 
 -12  10   1       51.91       65.04     48.97 o 
 -10  10   1     5331.98     5411.54    132.30 o 
  -8  10   1      559.55      687.32     42.92 o 
  -6  10   1        4.63        1.64     25.36 o 
  -4  10   1      355.59      466.14     45.44 o 
  -2  10   1     8975.46     9121.10    127.79 o 
   0  10   1     1308.86     1341.74     51.89 o 
   2  10   1      704.70      744.12     40.83 o 
   4  10   1       43.56       27.92     24.24 o 
   6  10   1     7517.51     7670.77    105.18 o 
   8  10   1      603.14      659.30     50.85 o 
  10  10   1      127.68       72.87     60.25 o 
  12  10   1      833.79      966.61     68.58 o 
  14  10   1     1561.06     1579.17     81.00 o 
  16  10   1       37.41       29.43     68.34 o 
  18  10   1      144.67       72.65     45.95 o 
  20  10   1      840.76      991.79     78.73 o 
  22  10   1     1531.23     1378.42     69.42 o 
  24  10   1       11.13       38.05     51.84 o 
  26  10   1       64.55      142.49     55.65 o 
  28  10   1       16.09       11.74     59.76 o 
  30  10   1       13.35      110.08     63.71 o 
  32  10   1        3.97       79.85     70.03 o 
  34  10   1        5.26       77.85    102.73 o 
  36  10   1       20.00      200.61    112.74 o 
 -35  11   1        0.05       25.86    121.49 o 
 -33  11   1        1.65      -87.40     87.40 o 
 -31  11   1       17.90      -58.89     69.05 o 
 -29  11   1        4.17       32.21     67.75 o 
 -27  11   1        0.51       27.66     60.02 o 
 -25  11   1       35.31       28.80     62.95 o 
 -23  11   1       37.85       53.59     63.83 o 
 -21  11   1        3.83       82.56     80.60 o 
 -19  11   1      481.13      600.02     61.71 o 
 -17  11   1       13.18      -50.75     56.59 o 
 -15  11   1     1086.19     1041.66    108.19 o 
 -13  11   1      235.21      262.86     55.67 o 
 -11  11   1     1350.83     1379.14     73.61 o 
  -9  11   1       18.70       47.05     37.82 o 
  -7  11   1      448.54      524.36     40.25 o 
  -5  11   1     1549.73     1492.23     97.35 o 
  -3  11   1     1739.15     1808.07     57.47 o 
  -1  11   1      322.96      354.23     39.92 o 
   1  11   1     1503.91     1542.75     59.87 o 
   3  11   1     3506.61     3198.54    101.70 o 
   5  11   1     1408.81     1537.93     48.67 o 
   7  11   1      606.02      630.13     40.02 o 
   9  11   1     1925.92     1600.86     74.49 o 
  11  11   1     1870.43     1858.62     92.14 o 
  13  11   1      350.96      682.42     84.15 o 
  15  11   1     1129.87     1150.26     78.25 o 
  17  11   1      265.38       98.62     61.50 o 
  19  11   1      143.47      176.70     57.53 o 
  21  11   1      499.75      680.86     68.60 o 
  23  11   1      257.38      216.38     65.80 o 
  25  11   1      121.29      104.19     57.38 o 
  27  11   1       91.88       18.34     59.86 o 
  29  11   1       47.38      -33.48     63.53 o 
  31  11   1        6.88       62.97     68.80 o 
  33  11   1       23.79       25.71    100.86 o 
  35  11   1       16.40      -18.71    107.28 o 
 -32  12   1        5.72      -36.25     87.62 o 
 -30  12   1       29.15       48.06     93.59 o 
 -28  12   1      100.34       87.82     82.10 o 
 -26  12   1       31.74      117.09     75.05 o 
 -24  12   1        3.55      -16.96     74.85 o 
 -22  12   1       91.31       33.57     57.06 o 
 -20  12   1      120.49      235.75     75.46 o 
 -18  12   1      266.55      245.83     76.45 o 
 -16  12   1        6.93       21.55     43.38 o 
 -14  12   1       64.44       94.75     57.62 o 
 -12  12   1      450.42      397.43     73.49 o 
 -10  12   1       15.82       23.60     47.40 o 
  -8  12   1     3610.50     4021.04     83.50 o 
  -6  12   1       32.82       44.24     52.59 o 
  -4  12   1     1556.89     1456.27    186.56 o 
  -2  12   1       65.04      113.02     37.57 o 
   0  12   1      441.71      463.65     42.78 o 
   2  12   1     3565.81     3323.38     93.30 o 
   4  12   1     2438.72     2375.87     55.07 o 
   6  12   1      925.40      909.94     45.70 o 
   8  12   1     1435.62     1355.75     69.18 o 
  10  12   1      336.91      379.53     56.07 o 
  12  12   1      176.63      222.36     57.22 o 
  14  12   1      580.86      754.38     71.69 o 
  16  12   1     1237.23     1137.35    111.58 o 
  18  12   1      149.34      191.65     69.80 o 
  20  12   1      155.33       92.40     71.64 o 
  22  12   1       16.37      102.63     75.02 o 
  24  12   1      179.24      162.79     68.87 o 
  26  12   1       98.23      121.13     70.82 o 
  28  12   1       27.67       59.96     64.93 o 
  30  12   1        1.65      -18.53     70.17 o 
  32  12   1       71.21      124.41    102.37 o 
 -31  13   1        2.34     -109.87    109.87 o 
 -29  13   1        2.01      -26.94     81.84 o 
 -27  13   1       15.84       -2.23     77.86 o 
 -25  13   1        3.67      -72.28     72.28 o 
 -23  13   1       84.41      131.36    100.54 o 
 -21  13   1       14.19       42.34     81.94 o 
 -19  13   1      155.29      184.06     73.60 o 
 -17  13   1      136.31       67.39     77.85 o 
 -15  13   1      122.35      187.02     65.17 o 
 -13  13   1       24.33       68.21     58.14 o 
 -11  13   1      988.92      858.86     69.09 o 
  -9  13   1     1357.20     1228.35     94.03 o 
  -7  13   1       20.56      -12.21     44.95 o 
  -5  13   1      414.32      275.18    105.01 o 
  -3  13   1      213.73      226.38     54.35 o 
  -1  13   1      390.83      438.22     56.75 o 
   1  13   1        3.53      -11.28     34.79 o 
   3  13   1        7.21       -9.86     37.84 o 
   5  13   1       33.56       59.32     43.82 o 
   7  13   1      921.91     1023.89    113.32 o 
   9  13   1      219.02      202.93     52.03 o 
  11  13   1        5.66       29.31     53.50 o 
  13  13   1      145.83      178.81     61.57 o 
  15  13   1      353.50      246.67     66.78 o 
  17  13   1      227.52      247.44     71.35 o 
  19  13   1      170.85      249.40     73.07 o 
  21  13   1      169.04      268.06     81.31 o 
  23  13   1      212.26      310.04     87.14 o 
  25  13   1       23.08      -69.02     69.02 o 
  27  13   1        1.43      -72.60     72.60 o 
  29  13   1        3.90        6.49    123.62 o 
  31  13   1       61.65      131.58    105.38 o 
 -28  14   1       28.41       25.60    106.88 o 
 -26  14   1      100.62       61.10     80.18 o 
 -24  14   1        4.15       22.96     93.55 o 
 -22  14   1        1.72      108.54     98.62 o 
 -20  14   1       70.05      182.80     88.05 o 
 -18  14   1       17.39      -18.35     81.08 o 
 -16  14   1       23.87       96.45     76.00 o 
 -14  14   1       76.42      125.41     64.34 o 
 -12  14   1      463.78      399.59     66.45 o 
 -10  14   1      144.40      210.85     57.85 o 
  -8  14   1      327.70      246.64     52.75 o 
  -6  14   1      429.81      493.50     73.32 o 
  -4  14   1      571.51      558.81    113.97 o 
  -2  14   1       29.55      -16.09     52.14 o 
   0  14   1     1135.19     1274.08     76.77 o 
   2  14   1      222.50      121.06     61.44 o 
   4  14   1      423.71      478.23     51.20 o 
   6  14   1       59.38      108.45     46.26 o 
   8  14   1      722.70      695.13     61.69 o 
  10  14   1        9.07      -36.39     52.62 o 
  12  14   1      343.14      397.53     66.92 o 
  14  14   1       72.59      133.55     63.95 o 
  16  14   1      243.84      371.61     74.59 o 
  18  14   1        4.08       10.22     71.62 o 
  20  14   1       11.69       19.47     58.02 o 
  22  14   1      284.49      205.56     85.43 o 
  24  14   1       52.98       57.48     67.75 o 
  26  14   1        3.22       23.73    139.88 o 
  28  14   1        0.17      -59.09     87.27 o 
 -25  15   1       25.04       27.41     97.44 o 
 -23  15   1        4.19       76.87     95.94 o 
 -21  15   1        0.14       43.92     89.80 o 
 -19  15   1       17.24       28.52     84.13 o 
 -17  15   1       53.92        3.29     81.12 o 
 -15  15   1        3.37       91.53    136.48 o 
 -13  15   1        6.26      -64.50     64.50 o 
 -11  15   1        3.39       18.50     79.13 o 
  -9  15   1      143.43      228.83     57.68 o 
  -7  15   1       74.94      149.45     69.29 o 
  -5  15   1       15.40       46.32     66.81 o 
  -3  15   1      140.24      102.37     66.12 o 
  -1  15   1      312.74      388.18     63.36 o 
   1  15   1        9.39       48.67     53.99 o 
   3  15   1        6.90        7.81     59.10 o 
   5  15   1      319.99      348.01     78.49 o 
   7  15   1      383.62      345.29     57.44 o 
   9  15   1       27.27      -26.62     52.50 o 
  11  15   1        4.67      -56.42     56.42 o 
  13  15   1      101.95      140.91     66.88 o 
  15  15   1      135.16      114.14     71.25 o 
  17  15   1        0.96      -31.59     69.98 o 
  19  15   1       13.39      205.84    127.30 o 
  21  15   1       65.31       93.92    102.01 o 
  23  15   1       10.28       -4.38     82.14 o 
  25  15   1        2.51       81.44    113.26 o 
 -22  16   1       15.50       32.53     96.47 o 
 -20  16   1       10.58      -86.91     86.91 o 
 -18  16   1       13.55      114.15     88.66 o 
 -16  16   1       29.30        3.98     77.47 o 
 -14  16   1       22.99      -52.93     71.40 o 
 -12  16   1       18.80      107.78     70.02 o 
 -10  16   1      239.78      191.27     71.98 o 
  -8  16   1       54.38      153.62     87.75 o 
  -6  16   1       11.84       63.01     68.83 o 
  -4  16   1        1.59       50.17     65.80 o 
  -2  16   1      384.60      430.51     76.62 o 
   0  16   1        8.41       -1.31     56.40 o 
   2  16   1        0.33      -57.34     57.34 o 
   4  16   1        0.81      -56.34     56.34 o 
   6  16   1      284.40      278.16     54.64 o 
   8  16   1       13.26       27.83    102.14 o 
  10  16   1       50.66       -0.54     57.52 o 
  12  16   1       68.33      133.71     64.51 o 
  14  16   1      181.95      236.03     71.42 o 
  16  16   1        0.86      -20.59     69.79 o 
  18  16   1        4.88       39.22     82.28 o 
  20  16   1       69.31       80.52     81.11 o 
  22  16   1        1.60      -47.30     83.39 o 
 -19  17   1       10.23      -70.32     99.57 o 
 -17  17   1       80.42      157.10     85.85 o 
 -15  17   1        0.04      -17.92     79.93 o 
 -13  17   1       19.14       58.15     73.10 o 
 -11  17   1        0.85       19.35     62.13 o 
  -9  17   1       19.81       49.75    123.26 o 
  -7  17   1        5.95      -82.48     82.48 o 
  -5  17   1       10.80       55.33    112.29 o 
  -3  17   1       39.58       79.96     75.12 o 
  -1  17   1      157.41       99.93    102.92 o 
   1  17   1        1.94     -105.05    132.78 o 
   3  17   1        0.66       42.22    108.93 o 
   5  17   1       92.19      167.84    114.82 o 
   7  17   1        9.68       58.00     66.74 o 
   9  17   1        2.06      -56.81     56.81 o 
  11  17   1       98.45      145.25     64.87 o 
  13  17   1      208.86      269.43     70.12 o 
  15  17   1       18.39      114.22     73.34 o 
  17  17   1       42.13        7.86     75.66 o 
  19  17   1        0.30       47.90     80.97 o 
 -14  18   1        0.70       18.48     70.99 o 
 -12  18   1        3.52        8.57    101.42 o 
 -10  18   1        6.49       94.97    103.30 o 
  -8  18   1        1.48       74.24    103.98 o 
  -6  18   1        1.80       30.29    126.00 o 
  -4  18   1       24.50      -12.00    153.19 o 
  -2  18   1       21.92       44.40    168.62 o 
   2  18   1        1.93      -92.64    175.47 o 
   4  18   1       24.26      -10.73    117.37 o 
   6  18   1        3.95      -29.96    118.46 o 
   8  18   1       14.35      -73.02     73.02 o 
  10  18   1       11.84       66.37     62.33 o 
  12  18   1       10.54      -35.38     63.97 o 
  14  18   1       23.80      -13.87     96.99 o 
  -5  19   1        0.04      -10.25     86.31 o 
   1  19   1        0.44        6.55    201.15 o 
   3  19   1        0.06      -95.92    192.35 o 
   5  19   1        7.93      292.78    199.09 o 
 -42   0   2        1.92      168.61    200.48 o 
 -40   0   2        2.87      130.61    115.26 o 
 -38   0   2        4.31      112.83    105.29 o 
 -36   0   2        0.46       55.58    126.92 o 
 -34   0   2       26.18      -31.63    109.88 o 
 -32   0   2      192.36      169.70     68.68 o 
 -30   0   2      244.47      378.38     63.82 o 
 -28   0   2      127.96      159.87     52.95 o 
 -26   0   2     4554.99     4438.98    107.36 o 
 -24   0   2      521.11      654.79     76.05 o 
 -22   0   2        2.51       38.49     46.73 o 
 -20   0   2      207.12      199.46     39.65 o 
 -18   0   2      379.98      297.78     35.08 o 
 -16   0   2     3124.15     3307.84     68.44 o 
 -14   0   2      812.20      929.43     57.47 o 
 -12   0   2    10734.34    10251.65    124.70 o 
 -10   0   2    22427.35    21279.25    222.51 o 
  -8   0   2    23546.90    23173.05    236.34 o 
  -6   0   2   580906.25   586156.88   5195.80 o 
  -4   0   2    82729.63    83643.95   1785.14 o 
  -2   0   2    28611.05    28884.38    280.20 o 
   0   0   2    14257.33    12693.48    180.13 o 
   2   0   2     7887.78     8272.77     83.27 o 
   4   0   2   114852.14   116024.84   1011.50 o 
   6   0   2    37216.94    39610.49    354.69 o 
   8   0   2     2842.84     2856.49     46.57 o 
  10   0   2     6912.77     7241.86     93.05 o 
  12   0   2   143661.20   149580.73   1414.64 o 
  14   0   2    22885.49    28003.26    294.02 o 
  16   0   2     1053.78      943.33     41.83 o 
  18   0   2     3237.69     3005.74     69.73 o 
  20   0   2    17825.72    16754.54    270.49 o 
  22   0   2      145.77      168.42     39.88 o 
  24   0   2     1204.49     1301.77     63.18 o 
  26   0   2     1821.46     1720.53     77.90 o 
  28   0   2     2679.37     2623.60    172.22 o 
  30   0   2      601.92      668.98     69.35 o 
  32   0   2      343.59      231.42     79.02 o 
  34   0   2       45.96       18.20     73.95 o 
  36   0   2        6.55      -94.20     94.20 o 
  38   0   2        4.84      -37.19    104.87 o 
  40   0   2        4.26       -1.82    117.38 o 
  42   0   2      102.42      216.78    223.02 o 
 -41   1   2        2.39       41.59     79.53 o 
 -39   1   2        0.58      139.89     76.77 o 
 -37   1   2        0.09       32.52     64.38 o 
 -35   1   2      136.37      136.49     55.60 o 
 -33   1   2       19.90      -24.73     46.34 o 
 -31   1   2       82.64      131.61     44.72 o 
 -29   1   2        0.85      -10.65     35.70 o 
 -27   1   2      196.75      217.67     36.30 o 
 -25   1   2      452.39      574.01     37.49 o 
 -23   1   2      173.55      253.95     31.14 o 
 -21   1   2      216.78      306.37     28.15 o 
 -19   1   2     4473.60     4422.84     59.66 o 
 -17   1   2      261.11      200.64     21.71 o 
 -15   1   2       12.49       22.34     13.19 o 
 -13   1   2     1695.07     1803.35     35.15 o 
 -11   1   2     8568.63     8398.89     74.46 o 
  -9   1   2     8664.27     8874.38     74.55 o 
  -7   1   2      598.71      671.75     17.92 o 
  -5   1   2   177225.19   175791.20   1224.50 o 
  -3   1   2    67855.96    68863.93    476.59 o 
  -1   1   2    13426.70    14489.51     97.93 o 
   1   1   2      248.63      264.09      9.90 o 
   3   1   2    63460.50    63655.13    406.61 o 
   5   1   2    27448.08    27994.51    186.11 o 
   7   1   2     8990.32     9353.75     75.69 o 
   9   1   2     2061.85     2220.61     32.70 o 
  11   1   2    17190.84    15505.44    116.03 o 
  13   1   2    18411.72    17267.22    136.05 o 
  15   1   2     7103.80     7304.75     78.88 o 
  17   1   2       15.87       13.81     18.86 o 
  19   1   2     4802.49     4408.56     59.62 o 
  21   1   2     3279.78     3176.58     54.54 o 
  23   1   2     2311.18     2482.60     55.65 o 
  25   1   2       28.80      -13.38     31.86 o 
  27   1   2     2091.54     1995.93     59.46 o 
  29   1   2      266.37      364.12     61.31 o 
  31   1   2      434.06      547.48     52.07 o 
  33   1   2        0.58      -51.31     51.31 o 
  35   1   2      347.51      254.06     66.26 o 
  37   1   2       25.07       -7.13     63.39 o 
  39   1   2       88.55      184.76     82.91 o 
  41   1   2        6.09       60.81     79.88 o 
 -42   2   2        1.08      153.65    136.12 o 
 -40   2   2        1.04      -35.18     68.77 o 
 -38   2   2        1.42       17.82     59.16 o 
 -36   2   2        6.31       24.48     56.71 o 
 -34   2   2       98.17       79.64     52.44 o 
 -32   2   2       56.90      140.59     50.91 o 
 -30   2   2        0.76        1.76     42.68 o 
 -28   2   2      145.85      186.05     39.61 o 
 -26   2   2      449.56      530.52     42.42 o 
 -24   2   2      278.48      100.01     32.37 o 
 -22   2   2      878.50     1082.94     39.86 o 
 -20   2   2     2056.35     2219.62     43.76 o 
 -18   2   2     3264.41     2933.80     46.74 o 
 -16   2   2       93.18       37.61     17.11 o 
 -14   2   2     2123.60     2015.83     36.11 o 
 -12   2   2      625.99      639.43     22.25 o 
 -10   2   2     2814.27     2835.99     35.34 o 
  -8   2   2      863.16     1067.58     22.53 o 
  -6   2   2   200027.69   199477.17   1376.55 o 
  -4   2   2     8292.72     7396.41     61.82 o 
  -2   2   2    32641.51    33983.96    262.85 o 
   0   2   2        8.61       26.49      8.62 o 
   2   2   2     3528.41     3202.14     27.44 o 
   4   2   2    18492.13    19552.96    135.97 o 
   6   2   2    10520.59    10882.56     86.47 o 
   8   2   2        6.23        8.04     10.14 o 
  10   2   2     4406.71     4185.65     42.51 o 
  12   2   2    17047.20    16317.43    117.00 o 
  14   2   2    37116.06    38533.89    264.22 o 
  16   2   2      310.26      307.33     31.47 o 
  18   2   2     3106.88     2862.82     48.43 o 
  20   2   2     4839.10     4745.90     62.77 o 
  22   2   2     3686.31     3566.36     62.50 o 
  24   2   2     1158.55     1235.05     44.88 o 
  26   2   2      700.10      585.19     42.53 o 
  28   2   2      981.88      961.37     55.39 o 
  30   2   2      206.81      280.57     51.03 o 
  32   2   2      298.20      361.35     62.25 o 
  34   2   2      482.71      327.31     60.07 o 
  36   2   2      175.79      200.06     58.89 o 
  38   2   2      125.77      247.19     71.97 o 
  40   2   2        5.25       16.13     79.94 o 
  42   2   2        0.19       73.51    144.15 o 
 -41   3   2        5.01       -9.78     76.27 o 
 -39   3   2        2.53       47.46     60.49 o 
 -37   3   2       15.87       39.29     76.57 o 
 -35   3   2      152.63      165.01     55.16 o 
 -33   3   2        0.22      -36.98     47.17 o 
 -31   3   2       39.73       67.40     47.40 o 
 -29   3   2      255.45      359.36     47.91 o 
 -27   3   2      158.02      103.14     40.94 o 
 -25   3   2     1123.30     1011.78     50.98 o 
 -23   3   2      151.75       53.43     33.17 o 
 -21   3   2     1677.60     1852.25     51.99 o 
 -19   3   2       44.39       55.76     25.43 o 
 -17   3   2      317.00      285.25     23.49 o 
 -15   3   2     1651.96     1765.46     37.95 o 
 -13   3   2    18364.74    17572.51    133.02 o 
 -11   3   2    22042.68    21845.45    184.95 o 
  -9   3   2     4892.09     4471.83     50.13 o 
  -7   3   2       29.52       81.58     13.33 o 
  -5   3   2     3005.65     3247.33     45.41 o 
  -3   3   2     8330.37     8424.44    101.64 o 
  -1   3   2     8098.31     5310.27   1969.35 o 
   1   3   2    47084.16    47615.41    492.52 o 
   3   3   2    39792.74    42284.24    376.51 o 
   5   3   2    18351.69    18784.62    153.51 o 
   7   3   2    43660.25    44929.77    377.92 o 
   9   3   2    10530.14    11121.16     96.06 o 
  11   3   2     3649.98     3594.84     42.83 o 
  13   3   2    14582.19    14116.09    117.60 o 
  15   3   2     3084.97     2560.70     37.33 o 
  17   3   2      907.62      899.40     27.69 o 
  19   3   2      972.04      947.03     30.59 o 
  21   3   2    10545.47    10006.04    107.90 o 
  23   3   2     2772.08     2848.43     66.37 o 
  25   3   2      478.64      484.61     56.24 o 
  27   3   2       12.24       14.45     39.87 o 
  29   3   2     4177.58     4281.40    140.04 o 
  31   3   2        9.33      -26.35     50.54 o 
  33   3   2        0.19      -48.32     48.32 o 
  35   3   2       11.79        3.91     55.39 o 
  37   3   2      108.87      152.06     64.75 o 
  39   3   2       41.08      -60.20     68.12 o 
  41   3   2       46.72      200.43     76.10 o 
 -40   4   2       10.04        7.72     76.28 o 
 -38   4   2        8.97      -21.24     56.02 o 
 -36   4   2      191.23      258.43     58.95 o 
 -34   4   2      102.67       98.68     59.38 o 
 -32   4   2      152.87      179.96     51.38 o 
 -30   4   2       48.82       96.20     43.79 o 
 -28   4   2       75.79       95.16     54.72 o 
 -26   4   2        5.13       35.19     36.67 o 
 -24   4   2      198.25      159.16     38.08 o 
 -22   4   2     1347.80     1453.19     53.32 o 
 -20   4   2      195.26      158.59     31.28 o 
 -18   4   2      551.40      521.13     34.23 o 
 -16   4   2     2550.40     2186.74     49.20 o 
 -14   4   2     8948.46     9251.14    113.16 o 
 -12   4   2      534.96      558.41     43.43 o 
 -10   4   2     5298.48     5404.39     54.76 o 
  -8   4   2     2595.37     2451.63     41.32 o 
  -6   4   2    16079.02    15287.32    179.56 o 
  -4   4   2     6209.25     6466.38     69.14 o 
  -2   4   2     5285.05     5572.23     77.15 o 
   0   4   2    16637.92    17772.20    204.59 o 
   2   4   2     5362.34     4872.29     71.62 o 
   4   4   2    16370.72    16400.41    219.62 o 
   6   4   2    19983.51    20482.90    178.89 o 
   8   4   2     2685.95     2835.07     36.82 o 
  10   4   2     8196.69     8608.79     92.53 o 
  12   4   2     3504.34     3620.60     55.31 o 
  14   4   2    15694.21    14567.73    127.37 o 
  16   4   2      922.25      853.10     26.08 o 
  18   4   2     5814.32     6029.14     78.11 o 
  20   4   2      826.00      792.91     41.73 o 
  22   4   2     5301.19     5236.92    114.65 o 
  24   4   2     1000.22      918.84     46.07 o 
  26   4   2     1223.76     1160.14     74.82 o 
  28   4   2       21.96        5.00     41.98 o 
  30   4   2      707.77      824.28     55.96 o 
  32   4   2       12.62        7.79     51.90 o 
  34   4   2        5.42      -48.94     48.94 o 
  36   4   2      101.35       76.72     56.50 o 
  38   4   2       61.59       84.16     61.07 o 
  40   4   2        6.22       26.25     92.12 o 
 -41   5   2        2.71      -82.33    155.71 o 
 -39   5   2       32.32       -1.52     75.13 o 
 -37   5   2        4.47       95.48     54.53 o 
 -35   5   2       80.90      164.72     53.42 o 
 -33   5   2       49.20       95.51     48.82 o 
 -31   5   2      209.56      110.15     45.25 o 
 -29   5   2       31.06      -13.27     39.83 o 
 -27   5   2        7.09      -36.64     36.64 o 
 -25   5   2        2.64      -29.45     33.73 o 
 -23   5   2      243.43      274.96     36.62 o 
 -21   5   2      489.66      526.66     38.53 o 
 -19   5   2     2205.11     2235.91     58.81 o 
 -17   5   2      107.48      117.30     21.00 o 
 -15   5   2     2238.54     2272.31     46.45 o 
 -13   5   2     3902.19     4137.40     77.68 o 
 -11   5   2       68.57       80.95     21.80 o 
  -9   5   2      150.28       62.03     26.16 o 
  -7   5   2     9002.78     8671.46     94.17 o 
  -5   5   2    15853.80    15525.74    186.70 o 
  -3   5   2     6212.43     6036.48     84.65 o 
  -1   5   2    26077.16    27450.13    307.30 o 
   1   5   2      157.25      175.39     17.33 o 
   3   5   2      138.30      233.81     23.59 o 
   5   5   2    24080.42    26200.15    301.20 o 
   7   5   2      453.64      405.07     42.85 o 
   9   5   2      900.08      872.07     25.52 o 
  11   5   2     8155.51     8387.05     91.41 o 
  13   5   2    10360.63     9936.43    108.73 o 
  15   5   2     7269.41     6714.66     86.95 o 
  17   5   2     2459.78     2626.01     78.11 o 
  19   5   2      789.08      835.02     47.16 o 
  21   5   2     7553.24     7113.58     99.18 o 
  23   5   2      677.85      751.49     62.52 o 
  25   5   2      831.41      830.83     47.09 o 
  27   5   2      562.33      556.28     42.74 o 
  29   5   2      274.74      261.77     39.48 o 
  31   5   2       37.44      111.97     43.70 o 
  33   5   2        0.23      -19.16     45.76 o 
  35   5   2       83.22       56.17     49.76 o 
  37   5   2      183.67      124.03     73.18 o 
  39   5   2       19.22      -78.43     78.43 o 
 -40   6   2       11.00     -174.73    174.73 o 
 -38   6   2       28.83      -57.40     96.85 o 
 -36   6   2        0.31      -44.08     91.70 o 
 -34   6   2        5.34       89.16     78.24 o 
 -32   6   2      184.05      183.41     62.37 o 
 -30   6   2        1.90       65.27     47.76 o 
 -28   6   2       24.07      -31.96     36.10 o 
 -26   6   2      273.40      250.05     51.32 o 
 -24   6   2       34.95       55.54     44.65 o 
 -22   6   2       15.18        3.70     43.10 o 
 -20   6   2      721.75      821.73     79.07 o 
 -18   6   2        8.93      -33.01     33.01 o 
 -16   6   2      195.76      247.01     34.35 o 
 -14   6   2      204.78      186.84     24.14 o 
 -12   6   2    16977.99    17457.94    204.99 o 
 -10   6   2     4791.81     4908.67     75.30 o 
  -8   6   2       38.17       52.87     16.45 o 
  -6   6   2       25.48       65.26     20.14 o 
  -4   6   2     6884.18     7018.27    109.67 o 
  -2   6   2     3304.10     3138.15     50.87 o 
   0   6   2     4584.91     4623.46     65.14 o 
   2   6   2      977.71      981.56     32.22 o 
   4   6   2    25250.83    25378.76    288.21 o 
   6   6   2    20818.37    22583.15    267.34 o 
   8   6   2      681.34      501.45     39.03 o 
  10   6   2     1762.14     2188.08     61.82 o 
  12   6   2    11436.35    11437.59    117.43 o 
  14   6   2     2515.48     2427.55     49.78 o 
  16   6   2     1988.08     1836.41     50.93 o 
  18   6   2       46.18       99.00     30.59 o 
  20   6   2     8532.06     8170.66    121.44 o 
  22   6   2      355.71      265.43     60.72 o 
  24   6   2      123.70       35.87     46.43 o 
  26   6   2     1012.81     1020.96     70.48 o 
  28   6   2      317.29      271.53     57.38 o 
  30   6   2      287.97      289.05     65.90 o 
  32   6   2      382.55      386.68     54.50 o 
  34   6   2        3.14      -53.24     88.32 o 
  36   6   2        2.48      108.60     71.37 o 
  38   6   2        1.24       61.78    109.40 o 
  40   6   2       10.22      -22.17    106.64 o 
 -39   7   2        1.56     -133.68    192.33 o 
 -37   7   2       51.57       13.57    279.42 o 
 -35   7   2        7.36      -35.29     70.27 o 
 -33   7   2       77.59       58.66     75.96 o 
 -31   7   2       80.62      153.01     61.11 o 
 -29   7   2       32.50      -10.50     42.87 o 
 -27   7   2      150.95      150.11     52.81 o 
 -25   7   2        0.37      -50.25     50.25 o 
 -23   7   2      219.44      170.66     47.38 o 
 -21   7   2       64.89       78.33     42.67 o 
 -19   7   2       49.60      113.60     39.72 o 
 -17   7   2      457.60      460.52     49.01 o 
 -15   7   2     1700.76     1665.88     72.69 o 
 -13   7   2       16.02       -0.12     23.77 o 
 -11   7   2     3583.99     3686.51     67.23 o 
  -9   7   2        5.66       24.11     29.07 o 
  -7   7   2      169.66      251.33     29.70 o 
  -5   7   2      688.73      744.07     32.06 o 
  -3   7   2     4963.62     4908.91     69.80 o 
  -1   7   2      733.13      712.36     27.51 o 
   1   7   2     6887.70     8010.72    133.10 o 
   3   7   2    11937.47    11999.47    203.49 o 
   5   7   2     3260.11     2818.17     58.13 o 
   7   7   2     2024.11     2007.71     50.95 o 
   9   7   2     2842.89     2842.75     91.65 o 
  11   7   2     5195.91     5126.48    113.13 o 
  13   7   2     4125.50     3965.16     70.81 o 
  15   7   2      695.65      659.92     43.11 o 
  17   7   2      532.48      444.32     44.75 o 
  19   7   2     6930.61     7134.92    121.90 o 
  21   7   2       96.82      106.60     45.87 o 
  23   7   2     1598.30     1392.17     70.83 o 
  25   7   2     1293.42     1307.22     73.57 o 
  27   7   2      556.71      589.41     63.79 o 
  29   7   2       58.55      100.21     60.29 o 
  31   7   2      213.32      263.67     78.67 o 
  33   7   2       29.58       26.18     55.94 o 
  35   7   2       43.13      -86.21     93.62 o 
  37   7   2       10.74       13.91    139.53 o 
  39   7   2       56.35        2.41    164.45 o 
 -38   8   2       92.43      175.72    154.24 o 
 -36   8   2       85.96       56.44    146.58 o 
 -34   8   2       52.78      -68.77     68.77 o 
 -32   8   2        3.29       54.30     85.97 o 
 -30   8   2        0.14       47.63     62.55 o 
 -28   8   2        0.43        1.27     53.59 o 
 -26   8   2       38.85      103.23     54.21 o 
 -24   8   2       46.15       68.60     57.40 o 
 -22   8   2       10.51       12.02     42.70 o 
 -20   8   2      413.21      455.47     46.57 o 
 -18   8   2     2688.54     2760.71     72.67 o 
 -16   8   2      586.39      460.35     85.40 o 
 -14   8   2      335.21      336.76     37.45 o 
 -12   8   2      779.43      729.22     42.96 o 
 -10   8   2      123.00       94.21     34.45 o 
  -8   8   2      982.31      874.61     39.76 o 
  -6   8   2      106.61       91.26     24.91 o 
  -4   8   2     6193.40     6248.72     85.84 o 
  -2   8   2     7229.65     7169.20     92.35 o 
   0   8   2     2849.83     2921.97     51.78 o 
   2   8   2      763.55      861.94     32.78 o 
   4   8   2     5637.04     5642.09    110.95 o 
   6   8   2      136.17      188.70     33.13 o 
   8   8   2      618.20      637.17     38.21 o 
  10   8   2      238.47      258.17     39.26 o 
  12   8   2     2936.89     2800.76    210.00 o 
  14   8   2      657.53      592.86     36.14 o 
  16   8   2      291.21      189.13     39.10 o 
  18   8   2       30.96      -19.14     38.90 o 
  20   8   2       55.80       59.24     43.01 o 
  22   8   2      496.28      501.77     60.92 o 
  24   8   2     2421.92     2460.57     89.76 o 
  26   8   2      481.38      547.41     66.72 o 
  28   8   2      414.23      327.36     63.98 o 
  30   8   2        2.85      -67.70     67.70 o 
  32   8   2       21.73      -18.95     55.19 o 
  34   8   2       16.59      -26.91     68.16 o 
  36   8   2       59.60      114.71    108.81 o 
  38   8   2       19.33       -7.02    152.71 o 
 -37   9   2       60.27      260.83    151.66 o 
 -35   9   2       24.41      223.93    121.19 o 
 -33   9   2        2.95      -45.14     85.37 o 
 -31   9   2        2.61      -62.74     62.74 o 
 -29   9   2       64.90       41.72     62.95 o 
 -27   9   2       11.18       48.77     59.46 o 
 -25   9   2        0.03       -5.71     50.04 o 
 -23   9   2       89.24       18.25     48.19 o 
 -21   9   2      314.68      279.79     46.90 o 
 -19   9   2      199.75      205.22     50.23 o 
 -17   9   2      189.25      164.20     45.74 o 
 -15   9   2      100.91       50.48     41.27 o 
 -13   9   2      258.04      247.29     39.04 o 
 -11   9   2      478.03      557.99     61.71 o 
  -9   9   2      885.76      965.95     68.65 o 
  -7   9   2       31.73      -10.13     30.90 o 
  -5   9   2      893.75      747.73     48.06 o 
  -3   9   2      423.69      389.29     39.56 o 
  -1   9   2      137.99      151.83     24.34 o 
   1   9   2      397.34      532.43     48.82 o 
   3   9   2       59.38       77.77     24.48 o 
   5   9   2     3235.53     3078.87     65.07 o 
   7   9   2      212.82      156.72     31.38 o 
   9   9   2      114.72      128.20     43.88 o 
  11   9   2      231.09      290.66     51.46 o 
  13   9   2     1380.61     1383.23    124.24 o 
  15   9   2      423.66      452.92     45.51 o 
  17   9   2      261.88      175.25     40.07 o 
  19   9   2      142.22      247.86     45.14 o 
  21   9   2      843.17      857.89     60.46 o 
  23   9   2      275.60      232.43     53.38 o 
  25   9   2      352.54      418.01     61.69 o 
  27   9   2        5.95        5.97     56.65 o 
  29   9   2      115.06      107.27     62.77 o 
  31   9   2      138.36       70.23     66.34 o 
  33   9   2        4.76      -19.52     58.66 o 
  35   9   2        3.12      164.42    110.78 o 
  37   9   2        2.38       92.41    110.94 o 
 -36  10   2       35.35     -101.10    119.12 o 
 -34  10   2        0.02       70.95    115.63 o 
 -32  10   2        0.81       87.52     69.79 o 
 -30  10   2       15.09       -4.85     64.87 o 
 -28  10   2        0.38        6.99     63.77 o 
 -26  10   2        5.49      -12.17     58.49 o 
 -24  10   2       15.42      -10.39     54.78 o 
 -22  10   2        9.90       -1.10     60.67 o 
 -20  10   2        1.09       56.48     51.05 o 
 -18  10   2      266.51      248.36     60.46 o 
 -16  10   2      460.98      576.00     52.08 o 
 -14  10   2     1223.92     1194.51    124.76 o 
 -12  10   2       52.13       78.48     47.44 o 
 -10  10   2      416.76      398.45     52.44 o 
  -8  10   2      432.00      430.19     42.43 o 
  -6  10   2      253.13      247.83     34.41 o 
  -4  10   2     2645.79     2403.94     59.61 o 
  -2  10   2       19.21       52.98     28.14 o 
   0  10   2      142.31      146.95     25.35 o 
   2  10   2     4239.99     3831.63     65.09 o 
   4  10   2      308.61      323.74     32.96 o 
   6  10   2     3442.33     3135.39     74.96 o 
   8  10   2      165.37      211.31     92.94 o 
  10  10   2       35.59      112.60     48.29 o 
  12  10   2       31.34      -35.38     49.58 o 
  14  10   2     1454.43     1535.63     98.45 o 
  16  10   2      162.62       67.30     54.76 o 
  18  10   2       13.15      -36.21     45.81 o 
  20  10   2        9.60      -12.77     43.99 o 
  22  10   2      621.65      549.57     62.41 o 
  24  10   2       13.53      -18.16     54.89 o 
  26  10   2       60.62       35.42     58.61 o 
  28  10   2       42.01       98.25     64.50 o 
  30  10   2      291.52      275.34     70.95 o 
  32  10   2        0.64       61.37     92.58 o 
  34  10   2       65.92       47.76    102.42 o 
  36  10   2        7.33     -107.57    107.57 o 
 -33  11   2        0.60      -53.37    112.48 o 
 -31  11   2        3.90      106.79     73.84 o 
 -29  11   2       26.25       50.44     67.70 o 
 -27  11   2       15.11       25.69     63.11 o 
 -25  11   2        1.73       77.05     71.70 o 
 -23  11   2       30.08      -62.27     62.27 o 
 -21  11   2      242.97      250.14     64.94 o 
 -19  11   2      142.88      105.45     56.47 o 
 -17  11   2      233.08      231.38     54.41 o 
 -15  11   2      153.93      157.16     69.64 o 
 -13  11   2        1.71       -2.35     41.09 o 
 -11  11   2      371.44      444.86     64.57 o 
  -9  11   2        0.70       -4.68     55.44 o 
  -7  11   2        0.82      -27.08     34.21 o 
  -5  11   2      284.10      281.56     35.90 o 
  -3  11   2     1627.01     1504.89     80.75 o 
  -1  11   2     3286.67     3211.73    103.65 o 
   1  11   2      180.05      197.21     30.36 o 
   3  11   2       15.05       15.71     30.20 o 
   5  11   2      159.65       23.96     36.55 o 
   7  11   2     1496.65     1587.70    120.08 o 
   9  11   2      143.18      196.76     50.15 o 
  11  11   2      218.49      173.93     86.92 o 
  13  11   2      172.38      202.58     55.75 o 
  15  11   2      108.97       90.69     51.05 o 
  17  11   2        2.13      -42.59     42.59 o 
  19  11   2      131.18      115.89     65.92 o 
  21  11   2       42.10       20.43     57.93 o 
  23  11   2      326.07      386.04     60.12 o 
  25  11   2        2.19      -56.41     56.41 o 
  27  11   2       12.01      -22.99     61.46 o 
  29  11   2      119.56       47.21     66.83 o 
  31  11   2       10.73        6.77     68.35 o 
  33  11   2        3.15       65.13    106.78 o 
 -32  12   2        1.14      106.40    115.15 o 
 -30  12   2        2.44      -80.94     80.94 o 
 -28  12   2       42.26       -6.87     79.75 o 
 -26  12   2       26.89      -10.08     75.09 o 
 -24  12   2       13.01      132.42     94.21 o 
 -22  12   2        3.80      116.70     52.19 o 
 -20  12   2        8.97      -26.04     61.66 o 
 -18  12   2        0.02       44.42     71.14 o 
 -16  12   2        1.08       63.96     70.83 o 
 -14  12   2       23.39       58.15     77.14 o 
 -12  12   2        3.70      -36.72     53.03 o 
 -10  12   2       53.45       54.26     49.14 o 
  -8  12   2     2036.24     2065.77     78.19 o 
  -6  12   2     1074.06     1041.26     41.75 o 
  -4  12   2      351.76      419.91     74.50 o 
  -2  12   2       68.24       19.88     49.38 o 
   0  12   2      117.56       86.68     50.72 o 
   2  12   2       17.16       45.05     29.99 o 
   4  12   2        0.92       -6.83     34.43 o 
   6  12   2      168.77      286.58     48.37 o 
   8  12   2       15.19       12.58     45.38 o 
  10  12   2      107.92      140.75     70.99 o 
  12  12   2      356.43      398.01     61.62 o 
  14  12   2     1044.85      963.44     78.01 o 
  16  12   2       78.94       99.01     63.04 o 
  18  12   2       36.55       16.02     37.20 o 
  20  12   2        2.35       59.84     70.96 o 
  22  12   2      400.72      602.74     90.49 o 
  24  12   2       15.52        7.54     66.90 o 
  26  12   2       68.45       54.96     62.87 o 
  28  12   2        2.49       72.94     67.76 o 
  30  12   2        9.44      140.28     72.60 o 
  32  12   2        6.51      -49.44     99.80 o 
 -31  13   2        1.21     -174.50    174.50 o 
 -29  13   2        0.27      121.57    107.70 o 
 -27  13   2        6.16      -79.25     79.25 o 
 -25  13   2        2.33        8.04     72.89 o 
 -23  13   2        8.65       42.17     64.00 o 
 -21  13   2       14.00       11.64     84.83 o 
 -19  13   2        3.16      -59.98     82.86 o 
 -17  13   2        2.84       44.80     73.45 o 
 -15  13   2        4.67        1.23     49.87 o 
 -13  13   2       42.56      107.85     68.32 o 
 -11  13   2      190.14      183.77     63.56 o 
  -9  13   2      144.98      101.48     68.79 o 
  -7  13   2      419.30      392.98     54.41 o 
  -5  13   2       10.31      -45.33     56.33 o 
  -3  13   2       65.77        8.36     65.31 o 
  -1  13   2       39.48       28.07     53.35 o 
   1  13   2        0.30      -41.86     50.79 o 
   3  13   2        1.69      -33.14     33.14 o 
   5  13   2      251.54      227.30     52.39 o 
   7  13   2       10.05       26.20     47.20 o 
   9  13   2      542.75      630.19    122.01 o 
  11  13   2       25.61       36.60     71.26 o 
  13  13   2       54.18       75.34     60.01 o 
  15  13   2      153.31       43.73     64.82 o 
  17  13   2      204.03      276.84     73.11 o 
  19  13   2        1.45      -65.84     65.84 o 
  21  13   2        0.69       23.54     76.18 o 
  23  13   2       10.27        5.18     92.20 o 
  25  13   2      148.01      118.97     90.25 o 
  27  13   2        0.56       -3.09     85.71 o 
  29  13   2        0.10       68.88     80.81 o 
 -28  14   2       11.38       80.97    106.12 o 
 -26  14   2       13.27       40.46     73.90 o 
 -24  14   2       10.14      -90.77     90.77 o 
 -22  14   2        8.73      -58.90     90.62 o 
 -20  14   2       37.60       12.76     84.78 o 
 -18  14   2        1.86      -71.44     79.33 o 
 -16  14   2       74.31      126.20     72.37 o 
 -14  14   2      102.54       17.40     78.95 o 
 -12  14   2       71.26       86.01    106.10 o 
 -10  14   2        5.76      -27.95     63.29 o 
  -8  14   2      388.99      361.32     63.65 o 
  -6  14   2      115.71      115.81     77.64 o 
  -4  14   2       29.70       12.93     89.52 o 
  -2  14   2       35.52        3.04     58.65 o 
   0  14   2       65.94       43.58     59.32 o 
   2  14   2      163.60      250.28    126.07 o 
   4  14   2      115.22       49.73     47.12 o 
   6  14   2        9.22      -26.47     48.34 o 
   8  14   2       95.90       81.20     52.54 o 
  10  14   2       47.72       34.24     55.11 o 
  12  14   2       66.58       49.81     68.52 o 
  14  14   2       17.27       50.12     63.64 o 
  16  14   2      237.63      216.01     72.00 o 
  18  14   2       15.84       22.24     71.65 o 
  20  14   2       53.49       44.48     49.37 o 
  22  14   2       13.80       -3.64     50.11 o 
  24  14   2       51.00      -60.12     83.28 o 
  26  14   2        3.57      190.35     95.28 o 
  28  14   2        0.89      -31.81     92.29 o 
 -25  15   2        3.13      -34.48     98.82 o 
 -23  15   2       14.16       89.26     94.63 o 
 -21  15   2       33.43       47.65     94.25 o 
 -19  15   2       36.10      -42.59     83.44 o 
 -17  15   2        4.30      -45.06     78.70 o 
 -15  15   2        8.74      -34.07     77.58 o 
 -13  15   2        3.39       46.74     72.01 o 
 -11  15   2       97.68       22.75     67.27 o 
  -9  15   2       82.11      121.84     62.20 o 
  -7  15   2       37.86       51.23     80.21 o 
  -5  15   2        1.36      -41.90     74.59 o 
  -3  15   2       25.80      -16.46     73.02 o 
  -1  15   2      167.52      206.04     78.13 o 
   1  15   2      303.14      294.22     78.32 o 
   3  15   2        0.25       16.24     69.41 o 
   5  15   2       90.29       98.81     49.39 o 
   7  15   2      240.86      194.99     77.95 o 
   9  15   2      405.16      366.24     62.64 o 
  11  15   2        8.27       -3.73     58.13 o 
  13  15   2        1.17       22.58     66.52 o 
  15  15   2       14.60       -2.56     69.63 o 
  17  15   2       78.81       55.63     75.54 o 
  19  15   2        4.40        8.97     78.23 o 
  21  15   2        3.04       -9.97     40.79 o 
  23  15   2        2.85       90.17     87.88 o 
  25  15   2       26.49       24.07     90.70 o 
 -22  16   2        1.86       48.80    144.99 o 
 -20  16   2        4.85       -2.61     44.72 o 
 -18  16   2        0.01       23.03     87.32 o 
 -16  16   2        0.02      -58.12     78.73 o 
 -14  16   2        5.47       19.71     77.75 o 
 -12  16   2        7.66      -24.33     70.44 o 
 -10  16   2       20.76       21.33     71.03 o 
  -8  16   2       12.31      -20.38     86.74 o 
  -6  16   2       50.67      248.17     90.51 o 
  -4  16   2       23.97       63.84     80.41 o 
  -2  16   2        1.48       -3.79     75.19 o 
   0  16   2        0.95      -66.08    103.12 o 
   2  16   2       38.39       38.59     89.92 o 
   4  16   2       27.67       46.52     66.97 o 
   6  16   2       14.91       10.07     59.49 o 
   8  16   2       49.30       92.65     57.74 o 
  10  16   2        3.25      -59.69     59.69 o 
  12  16   2       10.82      107.05     66.86 o 
  14  16   2        3.90       21.17     68.39 o 
  16  16   2       39.22      190.35     78.55 o 
  18  16   2        4.09       12.72     77.49 o 
  20  16   2        0.23       57.32     83.73 o 
  22  16   2        5.01       75.64    102.04 o 
 -17  17   2       10.13      -82.83     82.83 o 
 -15  17   2        4.24       83.22     79.72 o 
 -13  17   2        0.29      -30.46     84.55 o 
 -11  17   2       15.79       -8.21     66.79 o 
  -9  17   2       21.02      -80.98     94.21 o 
  -7  17   2       10.71       47.87     92.52 o 
  -5  17   2        5.87       46.07     88.89 o 
  -3  17   2       34.61      129.91    121.02 o 
  -1  17   2       19.88      -25.38     89.23 o 
   1  17   2        1.05        2.90     91.96 o 
   3  17   2        1.00      -81.04     81.04 o 
   5  17   2       48.76      110.97     88.39 o 
   7  17   2      144.42       67.29     62.74 o 
   9  17   2       56.27       62.52     66.59 o 
  11  17   2       21.67       89.08     67.01 o 
  13  17   2       26.07       96.01     89.45 o 
  15  17   2       23.69      -71.81     71.81 o 
  17  17   2        8.64        8.05     75.63 o 
 -12  18   2       27.26      143.07    111.42 o 
 -10  18   2        0.15      -13.81    102.75 o 
  -8  18   2        5.85      -83.10     96.09 o 
  -6  18   2       11.33      122.58     96.01 o 
  -4  18   2       16.05        6.13     87.93 o 
  -2  18   2        1.57      -88.88     88.88 o 
   0  18   2       18.22      112.73     92.27 o 
   2  18   2        6.51      162.37    125.66 o 
   4  18   2       28.99       -7.16     80.81 o 
   6  18   2        4.74       55.12     88.44 o 
   8  18   2        0.07        5.62    107.43 o 
  10  18   2       40.59      -66.86     66.86 o 
  12  18   2        0.68       30.19     72.11 o 
 -41   1   3        6.69       53.00     98.69 o 
 -39   1   3        5.46       28.29     74.61 o 
 -37   1   3        2.84      -16.40     58.35 o 
 -35   1   3       18.66       -6.50     78.90 o 
 -33   1   3       57.72       41.27     64.52 o 
 -31   1   3       71.65      -14.63     39.89 o 
 -29   1   3      151.88      158.43     41.22 o 
 -27   1   3       55.99       30.22     36.73 o 
 -25   1   3       48.69      104.76     37.19 o 
 -23   1   3       62.72      153.47     31.21 o 
 -21   1   3       91.24       76.71     26.77 o 
 -19   1   3       77.96       64.19     23.83 o 
 -17   1   3        8.38      -13.43     19.95 o 
 -15   1   3     2778.60     2696.68     43.18 o 
 -13   1   3      599.70      597.84     25.09 o 
 -11   1   3     8554.27     8342.52     76.35 o 
  -9   1   3     1867.93     2038.47     34.68 o 
  -7   1   3     3047.99     2934.88     32.60 o 
  -5   1   3      182.68      123.12     10.90 o 
  -3   1   3     8187.96     8072.78     66.42 o 
  -1   1   3     7986.56     7988.91     62.56 o 
   1   1   3      939.55      997.87     18.70 o 
   3   1   3     1722.75     1841.65     24.38 o 
   5   1   3    10505.20    10415.14     76.92 o 
   7   1   3     5549.69     6204.24     53.19 o 
   9   1   3     4704.39     4438.58     46.16 o 
  11   1   3    17800.13    19162.73    141.54 o 
  13   1   3     7650.39     7911.52     73.07 o 
  15   1   3     5015.56     4679.72     56.86 o 
  17   1   3      620.69      639.16     28.50 o 
  19   1   3     1690.38     1616.38     41.70 o 
  21   1   3      853.16      848.19     36.34 o 
  23   1   3     1595.74     1489.23     48.68 o 
  25   1   3     1529.25     1507.34     50.81 o 
  27   1   3      110.12      122.97     38.83 o 
  29   1   3      667.12      581.59     51.69 o 
  31   1   3       94.04      161.38     72.56 o 
  33   1   3      127.86       78.11     51.97 o 
  35   1   3       17.24       94.38     64.45 o 
  37   1   3       10.92      -59.68     75.28 o 
  39   1   3        7.40       50.67     80.22 o 
  41   1   3       45.39       72.42    148.82 o 
 -40   2   3       23.51       64.50     68.86 o 
 -38   2   3       41.51       52.48     60.70 o 
 -36   2   3        3.14       18.53     68.29 o 
 -34   2   3       24.64      -25.45     56.61 o 
 -32   2   3       29.03       67.34     50.37 o 
 -30   2   3       66.83       -4.14     43.28 o 
 -28   2   3        9.87      -26.00     35.08 o 
 -26   2   3       56.65       61.35     32.60 o 
 -24   2   3       42.51       12.51     32.82 o 
 -22   2   3        1.31       69.05     38.58 o 
 -20   2   3      785.64      822.67     41.12 o 
 -18   2   3      655.12      766.30     40.09 o 
 -16   2   3        2.08       -4.40     18.47 o 
 -14   2   3        4.75      -11.08     14.97 o 
 -12   2   3    22738.96    22272.43    165.63 o 
 -10   2   3       49.34       -1.55     21.60 o 
  -8   2   3      295.69      312.60     15.36 o 
  -6   2   3      547.61      581.59     17.21 o 
  -4   2   3     1127.74     1061.18     21.63 o 
  -2   2   3      462.28      536.99     15.49 o 
   0   2   3      524.10      515.67     14.65 o 
   2   2   3    10211.73    10408.70     77.17 o 
   4   2   3      491.75      513.93     13.86 o 
   6   2   3       16.93       -1.37      9.85 o 
   8   2   3    10883.63    10888.28     88.15 o 
  10   2   3      241.89      205.53     17.10 o 
  12   2   3    17259.38    17245.10    129.80 o 
  14   2   3        9.05       19.45     13.09 o 
  16   2   3     2235.87     2290.18     40.52 o 
  18   2   3    10883.98    10275.21     98.57 o 
  20   2   3        2.27       -5.06     25.14 o 
  22   2   3     1611.74     1555.10     47.76 o 
  24   2   3      117.88       84.72     30.66 o 
  26   2   3      125.70      103.16     39.60 o 
  28   2   3      724.82      698.28     54.69 o 
  30   2   3      181.56      225.89     60.58 o 
  32   2   3      191.65       83.23     54.21 o 
  34   2   3      113.86       83.17     54.36 o 
  36   2   3        3.51      -64.89     64.89 o 
  38   2   3       83.32      207.58     71.82 o 
  40   2   3       11.03       38.17     80.92 o 
 -41   3   3        3.42       18.71    139.90 o 
 -39   3   3        7.57       -9.14     71.60 o 
 -37   3   3        0.05      -47.35     74.58 o 
 -35   3   3       77.78       16.39     68.75 o 
 -33   3   3        1.90      -23.74     42.16 o 
 -31   3   3      283.17      316.98     44.49 o 
 -29   3   3       36.92       -2.52     42.73 o 
 -27   3   3        4.46      -17.53     37.88 o 
 -25   3   3       88.74       68.72     25.19 o 
 -23   3   3       27.21       -8.11     28.19 o 
 -21   3   3      307.28      320.02     28.56 o 
 -19   3   3      171.76      211.98     24.90 o 
 -17   3   3       59.30       61.58     19.11 o 
 -15   3   3     3111.14     3303.90     46.64 o 
 -13   3   3     7196.53     7012.60     66.08 o 
 -11   3   3     6219.04     5988.40     56.33 o 
  -9   3   3     1300.66     1229.49     28.13 o 
  -7   3   3     1344.76     1284.58     29.07 o 
  -5   3   3       81.09       46.72     16.99 o 
  -3   3   3     1115.72     1032.59     21.24 o 
  -1   3   3     2871.48     2899.00     37.62 o 
   1   3   3    13776.79    14140.89    125.62 o 
   3   3   3    12329.71    12322.58    116.22 o 
   5   3   3        2.53        1.03     14.79 o 
   7   3   3     1596.55     1576.14     28.09 o 
   9   3   3      352.93      286.10     16.70 o 
  11   3   3     2562.89     2747.46     38.64 o 
  13   3   3       93.31      121.46     15.74 o 
  15   3   3      740.51      846.59     25.38 o 
  17   3   3     3595.40     3548.55     54.87 o 
  19   3   3       98.67       88.33     23.40 o 
  21   3   3      831.72      916.82     47.53 o 
  23   3   3      506.67      637.59     47.44 o 
  25   3   3      592.35      587.88     47.45 o 
  27   3   3        3.74       56.72     41.65 o 
  29   3   3       13.77       29.36     43.51 o 
  31   3   3        1.89      -32.67     51.50 o 
  33   3   3      132.75      173.50     55.94 o 
  35   3   3        0.33      -21.53     55.81 o 
  37   3   3        7.42       47.43     60.08 o 
  39   3   3       12.17       23.28     79.64 o 
  41   3   3        1.56      -45.42     96.42 o 
 -40   4   3        2.04       34.03     84.16 o 
 -38   4   3        2.11      163.57     72.12 o 
 -36   4   3       16.12       98.15     61.30 o 
 -34   4   3       85.63      135.17     57.02 o 
 -32   4   3       13.03       89.56     48.14 o 
 -30   4   3      116.57      214.45     48.75 o 
 -28   4   3       29.77       36.10     43.59 o 
 -26   4   3       49.80        5.43     36.70 o 
 -24   4   3       78.02       41.94     35.19 o 
 -22   4   3       64.38       64.57     33.14 o 
 -20   4   3       87.02       76.96     31.11 o 
 -18   4   3      595.90      495.68     34.96 o 
 -16   4   3      126.75      111.79     22.02 o 
 -14   4   3       36.71       57.17     17.84 o 
 -12   4   3      445.59      526.45     26.58 o 
 -10   4   3      521.94      475.00     24.22 o 
  -8   4   3       80.66      127.54     15.48 o 
  -6   4   3     1809.27     1733.83     33.30 o 
  -4   4   3    11742.34    11746.16    143.91 o 
  -2   4   3      486.85      418.61     28.62 o 
   0   4   3     2981.76     3126.09     53.58 o 
   2   4   3     1403.26     1488.77     40.39 o 
   4   4   3     9786.03    10432.40    128.87 o 
   6   4   3     3488.89     3507.43     49.88 o 
   8   4   3     7545.37     7489.11     84.00 o 
  10   4   3    16282.45    15860.75    144.88 o 
  12   4   3     7955.71     7838.76     97.04 o 
  14   4   3      842.92      796.77     25.81 o 
  16   4   3     1365.11     1399.01     34.36 o 
  18   4   3     1477.05     1459.14     50.92 o 
  20   4   3     1140.58     1085.68     47.85 o 
  22   4   3     5523.85     5347.44    113.96 o 
  24   4   3      568.92      572.70     49.70 o 
  26   4   3      121.32      127.59     39.22 o 
  28   4   3      678.05      739.93     53.74 o 
  30   4   3       17.85      -35.12     43.41 o 
  32   4   3        3.26       24.44     48.20 o 
  34   4   3        0.82       50.05     54.29 o 
  36   4   3       20.51       56.44     56.76 o 
  38   4   3        2.95       -6.40     58.16 o 
  40   4   3        6.68      168.98     78.46 o 
 -39   5   3        0.03        6.12     67.15 o 
 -37   5   3        3.37       98.80     67.46 o 
 -35   5   3       61.36      -48.45     51.99 o 
 -33   5   3       12.04       36.41     51.01 o 
 -31   5   3      187.15      102.85     60.08 o 
 -29   5   3       24.89       24.05     41.71 o 
 -27   5   3        0.19       23.48     38.21 o 
 -25   5   3       17.74      -25.40     34.85 o 
 -23   5   3      338.71      367.75     38.77 o 
 -21   5   3      148.56       96.35     39.03 o 
 -19   5   3      104.69      149.46     30.14 o 
 -17   5   3      346.99      349.08     30.48 o 
 -15   5   3      159.31      137.28     28.16 o 
 -13   5   3       19.35        1.88     24.62 o 
 -11   5   3     3401.16     3348.49     52.73 o 
  -9   5   3       32.54       -4.56     19.55 o 
  -7   5   3     2369.67     2478.03     49.89 o 
  -5   5   3     1583.64     1553.67     62.96 o 
  -3   5   3      526.08      483.67     35.58 o 
  -1   5   3     4184.80     4031.49     59.23 o 
   1   5   3     6204.13     5677.34     82.66 o 
   3   5   3     3256.88     3635.76     59.05 o 
   5   5   3    17724.15    18461.35    201.60 o 
   7   5   3     1527.57     1520.36     30.13 o 
   9   5   3     2087.70     1949.06     40.96 o 
  11   5   3       34.91       15.10     20.42 o 
  13   5   3     3565.30     3334.62     73.15 o 
  15   5   3     5581.27     5408.17     75.92 o 
  17   5   3     6545.38     6392.59     91.06 o 
  19   5   3    10155.84     9797.46    179.73 o 
  21   5   3      623.32      684.85     46.35 o 
  23   5   3     4254.40     4112.74     94.37 o 
  25   5   3       49.47       30.48     34.35 o 
  27   5   3      900.96      912.73     50.89 o 
  29   5   3       23.80       -2.04     40.07 o 
  31   5   3      364.97      301.76     47.07 o 
  33   5   3        4.34       -8.84     48.50 o 
  35   5   3      170.73      280.62     83.97 o 
  37   5   3        1.20      -65.32     65.32 o 
  39   5   3       33.67      -45.65    136.25 o 
 -38   6   3       58.36      -46.38    293.61 o 
 -36   6   3       82.60      259.06     99.70 o 
 -34   6   3       56.03      125.67     93.98 o 
 -32   6   3        0.55      -60.62     60.62 o 
 -30   6   3        2.65       87.86     44.54 o 
 -28   6   3       56.33      172.52     43.70 o 
 -26   6   3       68.02       19.57     39.90 o 
 -24   6   3       55.80      128.00     35.03 o 
 -22   6   3        1.76       28.81     42.83 o 
 -20   6   3       66.79        6.94     39.95 o 
 -18   6   3     1815.01     1887.22     97.75 o 
 -16   6   3     2578.58     2643.27     79.79 o 
 -14   6   3       81.77      137.92     29.99 o 
 -12   6   3        4.67       -2.80     24.91 o 
 -10   6   3     4289.01     4291.57     82.94 o 
  -8   6   3     5436.95     5395.29     87.68 o 
  -6   6   3      368.02      328.76     25.14 o 
  -4   6   3     3173.98     3407.45     55.72 o 
  -2   6   3      953.31     1272.11     49.25 o 
   0   6   3     5233.11     5258.63     83.47 o 
   2   6   3    13833.58    14391.85    181.14 o 
   4   6   3     4919.33     4518.74    124.93 o 
   6   6   3      212.16      291.16     22.57 o 
   8   6   3     1162.92     1253.21     36.73 o 
  10   6   3       73.59      114.32     20.49 o 
  12   6   3     3086.83     2912.17     54.50 o 
  14   6   3     3174.20     3135.91     60.16 o 
  16   6   3     8211.50     8154.49    105.59 o 
  18   6   3     1381.96     1327.00     57.80 o 
  20   6   3     2184.90     2236.07     61.31 o 
  22   6   3     1876.08     1832.42     64.19 o 
  24   6   3      180.52      122.90     41.23 o 
  26   6   3      403.79      320.76     48.27 o 
  28   6   3       18.76      -27.40     53.94 o 
  30   6   3       13.09      -27.55     51.02 o 
  32   6   3       89.49      -27.99     67.06 o 
  34   6   3       37.59      119.44     62.27 o 
  36   6   3      253.20      290.82     75.21 o 
  38   6   3      143.85      225.39    116.94 o 
 -37   7   3        0.04      -39.66    143.46 o 
 -35   7   3        0.44       71.19     80.63 o 
 -33   7   3        4.58       15.24     65.86 o 
 -31   7   3       12.49        8.25     61.62 o 
 -29   7   3        0.82      -57.45     57.45 o 
 -27   7   3       12.31       18.87     54.24 o 
 -25   7   3        6.32       -2.46     50.69 o 
 -23   7   3        1.53      -34.02     50.02 o 
 -21   7   3      905.47      942.85     72.26 o 
 -19   7   3        5.06       -2.99     39.24 o 
 -17   7   3       55.72       82.18     37.19 o 
 -15   7   3      392.12      480.73     38.15 o 
 -13   7   3      179.35      195.20     38.73 o 
 -11   7   3      104.58      414.35    198.26 o 
  -9   7   3      459.21      470.41     32.99 o 
  -7   7   3     3500.96     3400.54     64.62 o 
  -5   7   3     5039.46     5187.20     73.86 o 
  -3   7   3     6480.89     7001.30     96.09 o 
  -1   7   3     3565.83     3741.65     80.53 o 
   1   7   3     1256.89     1357.75     45.66 o 
   3   7   3     1015.25     1026.67     58.04 o 
   5   7   3      101.62      118.06     27.27 o 
   7   7   3     3379.60     3257.19    138.89 o 
   9   7   3     5369.80     5281.85    108.53 o 
  11   7   3     4608.77     4794.86     94.10 o 
  13   7   3     1678.33     1690.35     57.65 o 
  15   7   3      207.55      294.21     40.19 o 
  17   7   3     3489.05     3217.67     84.09 o 
  19   7   3     1781.48     1687.73     71.29 o 
  21   7   3       59.82      118.89     46.46 o 
  23   7   3       38.52       97.34     49.19 o 
  25   7   3      966.91      937.07     63.53 o 
  27   7   3     1213.24     1189.36     69.77 o 
  29   7   3       13.45       57.90     57.76 o 
  31   7   3       13.27       20.68     69.94 o 
  33   7   3       42.92      -12.07     98.01 o 
  35   7   3       77.53       86.08     82.10 o 
  37   7   3       30.63      153.19    127.01 o 
 -36   8   3       40.86       61.31    179.56 o 
 -34   8   3        0.01       45.31     90.56 o 
 -32   8   3       10.20      -17.29     67.47 o 
 -30   8   3       14.03      139.97     78.77 o 
 -28   8   3        4.41      -62.60     62.60 o 
 -26   8   3       12.15       37.03     55.45 o 
 -24   8   3        4.55       53.68     52.27 o 
 -22   8   3      150.44      205.60     51.71 o 
 -20   8   3       12.73       18.39     42.90 o 
 -18   8   3      403.31      448.02     46.86 o 
 -16   8   3        1.65      -33.23     33.23 o 
 -14   8   3      125.87      237.81     59.36 o 
 -12   8   3     1309.58     1307.87     56.30 o 
 -10   8   3       26.02       65.93     28.98 o 
  -8   8   3       60.47       80.13     25.80 o 
  -6   8   3     2529.00     2650.56     65.71 o 
  -4   8   3     1901.60     1984.65     73.62 o 
  -2   8   3      933.90      955.46     41.74 o 
   0   8   3     1094.14     1017.69     39.05 o 
   2   8   3     3182.95     3328.14     63.22 o 
   4   8   3      349.01      377.59     42.70 o 
   6   8   3        9.84      -14.71     14.71 o 
   8   8   3      173.09      199.72     43.67 o 
  10   8   3     7838.30     7964.49    153.55 o 
  12   8   3       19.15       64.00     27.81 o 
  14   8   3       40.32        4.41     38.71 o 
  16   8   3      345.22      377.98     45.24 o 
  18   8   3     7364.87     7102.23    122.88 o 
  20   8   3      120.19       91.92     46.64 o 
  22   8   3      125.00      108.61     50.95 o 
  24   8   3      243.62      252.66     56.80 o 
  26   8   3     1084.39     1101.96     69.08 o 
  28   8   3       68.88       75.46     53.47 o 
  30   8   3       18.76       66.91     55.33 o 
  32   8   3      186.55      206.32     83.44 o 
  34   8   3       78.54      205.94    105.97 o 
  36   8   3        0.64      157.54    112.11 o 
 -35   9   3        2.05       39.14    118.67 o 
 -33   9   3        2.33      107.25     89.25 o 
 -31   9   3       21.14       36.55     83.33 o 
 -29   9   3       34.73       60.34     67.50 o 
 -27   9   3       10.59       66.83     59.12 o 
 -25   9   3       99.89       33.75    107.29 o 
 -23   9   3       80.92      -11.36     59.57 o 
 -21   9   3      227.60      275.86     51.63 o 
 -19   9   3       11.60      -26.85     52.06 o 
 -17   9   3       71.90       50.43     47.60 o 
 -15   9   3       30.48        4.96     30.44 o 
 -13   9   3      983.52      973.53     60.82 o 
 -11   9   3      300.50      219.39     38.79 o 
  -9   9   3     1026.83     1036.41     49.36 o 
  -7   9   3      150.30      132.27     35.91 o 
  -5   9   3     4460.51     4708.62    156.14 o 
  -3   9   3     2785.02     2479.68     61.37 o 
  -1   9   3     2008.62     2109.32     62.14 o 
   1   9   3     3130.66     3312.44     79.96 o 
   3   9   3     7099.80     6827.22    118.17 o 
   5   9   3       10.12       82.84     33.78 o 
   7   9   3      469.21      448.62     49.06 o 
   9   9   3     2488.09     2536.17    137.17 o 
  11   9   3     1173.23     1267.33     99.08 o 
  13   9   3       29.83       46.61     43.21 o 
  15   9   3      372.32      461.41     44.05 o 
  17   9   3     5461.93     5891.25    128.42 o 
  19   9   3       52.50      153.58     45.84 o 
  21   9   3      400.86      367.36     54.43 o 
  23   9   3       11.68      -50.60     50.60 o 
  25   9   3      706.13      730.11     70.66 o 
  27   9   3       57.86      109.92     59.91 o 
  29   9   3        2.01      -56.94     75.59 o 
  31   9   3        5.53      -11.54     56.88 o 
  33   9   3      196.85      197.48     80.49 o 
  35   9   3       18.12     -103.57    103.57 o 
 -34  10   3        7.77       84.96    121.77 o 
 -32  10   3        1.26      -83.67     83.67 o 
 -30  10   3        2.31       43.87     68.87 o 
 -28  10   3       40.66       37.05     65.54 o 
 -26  10   3        5.61      -42.73     58.30 o 
 -24  10   3       37.02       58.45     55.94 o 
 -22  10   3        3.06      -18.32     63.77 o 
 -20  10   3      230.55      311.28     63.24 o 
 -18  10   3       72.67       41.56     60.09 o 
 -16  10   3      141.07      141.97     53.46 o 
 -14  10   3      227.46      258.98     84.94 o 
 -12  10   3      334.52      419.16     47.50 o 
 -10  10   3      685.65      511.38     66.57 o 
  -8  10   3       18.39      -10.78     34.05 o 
  -6  10   3     1189.18     1191.16     53.73 o 
  -4  10   3     3226.02     3243.22     81.87 o 
  -2  10   3      597.23      462.96     38.98 o 
   0  10   3       72.29       42.08     32.01 o 
   2  10   3     2322.79     2274.92     63.97 o 
   4  10   3      514.08      490.60     46.10 o 
   6  10   3       38.91       62.38     65.58 o 
   8  10   3      823.74      917.46     64.61 o 
  10  10   3     5509.97     5668.91    131.00 o 
  12  10   3      304.74      225.88     51.53 o 
  14  10   3      248.78      152.64     81.93 o 
  16  10   3       73.67       96.76     58.58 o 
  18  10   3     1904.17     2058.99    103.38 o 
  20  10   3      157.14      113.03     49.51 o 
  22  10   3       17.54       27.71     51.39 o 
  24  10   3      336.78      265.46     60.98 o 
  26  10   3      404.27      526.39     69.50 o 
  28  10   3       99.33       71.98     63.15 o 
  30  10   3        9.39      110.94     62.43 o 
  32  10   3       78.57       86.21     71.99 o 
  34  10   3        1.41      113.38    109.36 o 
 -33  11   3        2.88       57.30    115.11 o 
 -31  11   3        0.02      -19.57     86.06 o 
 -29  11   3        5.96      102.82     72.70 o 
 -27  11   3        6.50       80.85     64.91 o 
 -25  11   3       14.04      -10.99     70.77 o 
 -23  11   3      119.91      164.79     71.17 o 
 -21  11   3       39.11      119.28     64.38 o 
 -19  11   3       32.86      -14.92     37.12 o 
 -17  11   3       34.04      109.66     54.95 o 
 -15  11   3      501.67      544.83     58.95 o 
 -13  11   3      213.18      335.89     68.16 o 
 -11  11   3      410.17      451.96     65.34 o 
  -9  11   3        0.36       54.34     29.42 o 
  -7  11   3      889.74      896.41     72.02 o 
  -5  11   3       17.43       -7.34     45.40 o 
  -3  11   3     2827.44     2544.07     67.20 o 
  -1  11   3       16.38      -17.62     32.35 o 
   1  11   3     2025.22     2238.60     88.88 o 
   3  11   3      118.99      169.27     57.04 o 
   5  11   3     1732.19     1556.48     72.43 o 
   7  11   3      481.21      453.76     54.12 o 
   9  11   3      659.09      823.72     65.37 o 
  11  11   3      764.61      792.22     85.87 o 
  13  11   3      368.84      267.58     72.80 o 
  15  11   3      114.44      174.62     53.10 o 
  17  11   3      715.59      850.12     80.31 o 
  19  11   3      113.13       57.32     69.98 o 
  21  11   3      167.01      163.68     54.24 o 
  23  11   3       56.39       31.87     55.59 o 
  25  11   3      123.27      253.35     70.12 o 
  27  11   3       29.21      -27.40     61.57 o 
  29  11   3      100.88       18.01     67.89 o 
  31  11   3       20.65        9.43     74.53 o 
  33  11   3       44.04      -86.97    104.97 o 
 -32  12   3        0.04      102.70    114.28 o 
 -30  12   3        1.44       -7.58     86.70 o 
 -28  12   3        5.17      -79.22     79.22 o 
 -26  12   3       17.74       92.70     79.13 o 
 -24  12   3        0.15      -17.15     69.53 o 
 -22  12   3       36.80       30.12     79.21 o 
 -20  12   3        6.87       65.12     62.32 o 
 -18  12   3       55.82      116.57     65.34 o 
 -16  12   3      611.70      716.33    144.93 o 
 -14  12   3       54.98       84.57     65.46 o 
 -12  12   3      250.95      281.85     66.70 o 
 -10  12   3       19.86      -53.17     65.77 o 
  -8  12   3      679.78      596.88     56.03 o 
  -6  12   3      395.61      367.86     56.39 o 
  -4  12   3      632.01      471.29     56.98 o 
  -2  12   3      344.68      500.42     53.86 o 
   0  12   3      398.56      478.92     57.27 o 
   2  12   3      192.15      166.83     48.50 o 
   4  12   3     1990.24     2132.45     86.37 o 
   6  12   3        9.44       21.62     55.93 o 
   8  12   3      228.04      302.35     85.11 o 
  10  12   3       35.47       46.78     52.60 o 
  12  12   3     1727.48     1675.38     91.09 o 
  14  12   3       58.63      117.96     61.15 o 
  16  12   3     1734.20     1750.37    159.99 o 
  18  12   3      240.42      199.31     71.31 o 
  20  12   3      758.95      814.64     90.26 o 
  22  12   3        0.67      -74.59     74.59 o 
  24  12   3      247.23      306.12     65.48 o 
  26  12   3        5.78      -19.95     97.69 o 
  28  12   3      160.87      185.05     71.34 o 
  30  12   3        9.17       62.25    101.94 o 
  32  12   3        0.45      134.83    129.89 o 
 -29  13   3        2.75     -105.02    105.02 o 
 -27  13   3        6.52      -56.16     81.73 o 
 -25  13   3        0.47      -29.67     74.75 o 
 -23  13   3        6.76       26.03     36.25 o 
 -21  13   3        0.65       15.48     67.54 o 
 -19  13   3       10.56      129.81     81.59 o 
 -17  13   3       17.74       63.71     84.59 o 
 -15  13   3       27.50       41.05     69.49 o 
 -13  13   3      124.40       70.42     63.41 o 
 -11  13   3      137.17      205.35     67.29 o 
  -9  13   3      241.08      185.48     62.70 o 
  -7  13   3       74.19       54.81     63.25 o 
  -5  13   3      227.48      174.10     54.50 o 
  -3  13   3      187.06      273.07     54.25 o 
  -1  13   3      327.85      231.46     50.95 o 
   1  13   3      123.98      115.81     50.38 o 
   3  13   3      377.07      316.91     54.74 o 
   5  13   3       39.18       53.58     48.02 o 
   7  13   3      145.17      199.10     65.65 o 
   9  13   3      180.07      237.90     59.26 o 
  11  13   3      434.73      500.77     69.42 o 
  13  13   3      337.21      159.61     65.66 o 
  15  13   3       20.10       99.89     67.21 o 
  17  13   3       28.76       84.12     41.18 o 
  19  13   3      781.92      653.84     88.90 o 
  21  13   3        2.16       79.34     79.25 o 
  23  13   3      175.25      375.40     90.14 o 
  25  13   3        6.74       36.01     73.57 o 
  27  13   3      167.91      241.01     73.78 o 
  29  13   3        5.40        8.52     96.24 o 
 -26  14   3        4.32      -43.40     99.73 o 
 -24  14   3        5.59      -94.57     94.57 o 
 -22  14   3        9.60       -7.50     96.71 o 
 -20  14   3        0.85      -16.29     87.80 o 
 -18  14   3       70.61      -45.86     80.26 o 
 -16  14   3        2.78       56.66     77.60 o 
 -14  14   3      878.70      867.90    119.90 o 
 -12  14   3       68.15      -57.78    101.62 o 
 -10  14   3       16.04       80.88     64.97 o 
  -8  14   3      136.67      125.44     62.92 o 
  -6  14   3        3.54      -36.65     45.45 o 
  -4  14   3      254.99      278.23     57.77 o 
  -2  14   3       78.72       62.03     50.68 o 
   0  14   3      177.06      133.19     53.11 o 
   2  14   3       94.17       36.75     55.54 o 
   4  14   3       41.71      143.84     58.42 o 
   6  14   3      176.90      117.57     54.89 o 
   8  14   3      250.30      238.78     59.44 o 
  10  14   3      107.81      237.76     62.09 o 
  12  14   3      293.71      344.35     68.71 o 
  14  14   3       16.48       37.05     67.44 o 
  16  14   3        5.27      -67.76     67.76 o 
  18  14   3      118.90      122.05     74.59 o 
  20  14   3       91.32       12.22     58.06 o 
  22  14   3        0.20       24.46    108.30 o 
  24  14   3        0.93      102.47     89.90 o 
  26  14   3      144.10      174.22     97.18 o 
 -23  15   3        0.26      154.46    104.28 o 
 -21  15   3        9.57       40.10     94.49 o 
 -19  15   3        0.98      141.20     89.33 o 
 -17  15   3       31.45      -27.36     80.92 o 
 -15  15   3       51.65      150.90     83.10 o 
 -13  15   3       19.94       -4.99     74.25 o 
 -11  15   3       12.88      -68.54     68.54 o 
  -9  15   3        0.03      -61.28     63.53 o 
  -7  15   3        7.10      -58.48     58.48 o 
  -5  15   3      149.58      155.86     59.19 o 
  -3  15   3        3.11      -37.17     83.05 o 
  -1  15   3        1.39      -23.64     70.02 o 
   1  15   3        2.09      -63.16     63.16 o 
   3  15   3      626.25      643.84     74.63 o 
   5  15   3      171.87      115.76     61.82 o 
   7  15   3       34.26       80.90     64.08 o 
   9  15   3       47.29       33.78     67.61 o 
  11  15   3      392.35      383.84     73.46 o 
  13  15   3        1.53      -44.29     64.77 o 
  15  15   3        8.42      -50.58     70.85 o 
  17  15   3      119.58      213.09     82.12 o 
  19  15   3      106.26      252.06     83.38 o 
  21  15   3        1.97       38.41     42.16 o 
  23  15   3       27.98       76.74     87.44 o 
 -20  16   3       23.32      -22.71     90.52 o 
 -18  16   3       48.56       75.78    102.69 o 
 -16  16   3       20.10       67.31     86.12 o 
 -14  16   3       14.18      -74.06     77.80 o 
 -12  16   3       63.37       51.01     78.27 o 
 -10  16   3       10.08      -27.97     70.80 o 
  -8  16   3       36.26       14.96     66.65 o 
  -6  16   3      135.69      217.10     88.66 o 
  -4  16   3       27.03       69.94     91.34 o 
  -2  16   3       10.90      -44.78     83.36 o 
   0  16   3        9.49      -39.57    102.81 o 
   2  16   3      220.98      142.40     61.21 o 
   4  16   3        7.19       33.97     66.05 o 
   6  16   3       57.12      115.65     67.98 o 
   8  16   3        0.39      192.79     70.75 o 
  10  16   3      186.32      144.98     76.87 o 
  12  16   3       13.16      -53.03    101.75 o 
  14  16   3       82.38      180.78     82.84 o 
  16  16   3       34.75      133.97     87.71 o 
  18  16   3       62.10       13.77     78.61 o 
  20  16   3       26.92       32.16     80.13 o 
 -17  17   3        0.12      177.44     95.20 o 
 -15  17   3        3.15       66.08     86.65 o 
 -13  17   3        7.36      -69.47     90.89 o 
 -11  17   3        0.88      -18.70     73.61 o 
  -9  17   3        0.37       -3.63     69.68 o 
  -7  17   3        1.12      -19.83     93.38 o 
  -5  17   3       33.58      -81.45     90.20 o 
  -3  17   3        1.87       37.93    106.88 o 
  -1  17   3        0.36      -99.70     99.70 o 
   1  17   3       32.22      -69.32    110.59 o 
   3  17   3       58.34      209.03    101.17 o 
   5  17   3       38.26       39.49     70.49 o 
   7  17   3       91.08       49.73     68.25 o 
   9  17   3      206.66      188.99     76.45 o 
  11  17   3        6.14        3.30     75.80 o 
  13  17   3        8.24        6.37     82.58 o 
  15  17   3        2.24       12.71     85.09 o 
  17  17   3       13.48      179.02     88.75 o 
 -10  18   3        7.18        3.06    108.12 o 
  -8  18   3        0.03      -36.95    130.44 o 
  -6  18   3       21.58        2.35    116.98 o 
  -4  18   3       10.67      -19.71     97.38 o 
  -2  18   3        6.75      -43.37    108.25 o 
   0  18   3       18.87      129.70    116.20 o 
   2  18   3        6.07      -27.24    164.72 o 
   4  18   3       38.56      -66.07    147.28 o 
   6  18   3        0.49      -63.01     63.01 o 
   8  18   3        3.78      -65.68     65.68 o 
  10  18   3        2.88       75.25     97.56 o 
 -38   0   4       23.17      -61.01    132.94 o 
 -36   0   4        3.57       91.65    101.77 o 
 -34   0   4       11.07      -87.86     87.86 o 
 -32   0   4      218.30      198.86     77.27 o 
 -30   0   4       78.88       79.98     68.62 o 
 -28   0   4       73.74      199.05     66.77 o 
 -26   0   4       70.54       33.21     48.37 o 
 -24   0   4      106.90      150.50     67.64 o 
 -22   0   4      349.22      375.05     53.28 o 
 -20   0   4       57.43       63.84     37.73 o 
 -18   0   4        3.38      -16.99     34.17 o 
 -16   0   4      124.74      147.10     39.35 o 
 -14   0   4    11418.60    11346.58    145.27 o 
 -12   0   4    45997.45    48248.02    483.39 o 
 -10   0   4      159.10      203.39     24.42 o 
  -8   0   4     7456.43     7456.28     91.02 o 
  -6   0   4    11628.93    11640.50    124.92 o 
  -4   0   4      824.23      849.75     28.80 o 
  -2   0   4      194.86      239.59     29.06 o 
   0   0   4     8579.40     7727.84     88.39 o 
   2   0   4    15002.56    15289.98    153.76 o 
   4   0   4      369.71      404.11     23.65 o 
   6   0   4    23124.90    26285.21    251.03 o 
   8   0   4    87921.17    92866.66    820.56 o 
  10   0   4     4112.93     4098.55     65.56 o 
  12   0   4      207.93      204.53     26.24 o 
  14   0   4       86.07      127.33     27.86 o 
  16   0   4    22094.96    20916.69    239.01 o 
  18   0   4     5785.67     5453.74    103.43 o 
  20   0   4     4605.27     4197.77     89.98 o 
  22   0   4       53.21        9.68     39.49 o 
  24   0   4     1149.56     1141.31     71.10 o 
  26   0   4     3373.49     3114.02    103.72 o 
  28   0   4      138.50       92.40     55.69 o 
  30   0   4     1728.82     1704.02     91.56 o 
  32   0   4     1460.60     1343.96    142.75 o 
  34   0   4      285.07      413.40    119.06 o 
  36   0   4      823.22      907.66    139.76 o 
  38   0   4        2.57      146.79    122.70 o 
  40   0   4        6.27      204.06    225.30 o 
 -39   1   4        0.78      -25.44     81.95 o 
 -37   1   4        4.94       10.69     72.99 o 
 -35   1   4        9.09       91.63     68.16 o 
 -33   1   4        0.03       -3.23     56.57 o 
 -31   1   4      106.96       84.96     50.24 o 
 -29   1   4        8.77       -2.50     41.52 o 
 -27   1   4       44.31      116.50     40.02 o 
 -25   1   4        4.03       18.35     35.03 o 
 -23   1   4      173.83      132.54     35.40 o 
 -21   1   4        9.54       24.61     28.82 o 
 -19   1   4      463.88      551.28     32.19 o 
 -17   1   4       14.16       54.09     22.66 o 
 -15   1   4      493.48      529.80     26.64 o 
 -13   1   4     1089.16     1111.33     29.72 o 
 -11   1   4     9629.49     9087.23     88.17 o 
  -9   1   4       39.00      134.44     30.31 o 
  -7   1   4    12153.47    12093.74     94.73 o 
  -5   1   4      850.83      828.89     23.95 o 
  -3   1   4      355.98      400.43     15.70 o 
  -1   1   4     6106.16     6289.44     53.68 o 
   1   1   4    15003.65    14566.82    103.88 o 
   3   1   4     2334.42     2648.99     32.81 o 
   5   1   4       13.80      -10.69     11.93 o 
   7   1   4    34023.96    35222.88    241.22 o 
   9   1   4     8842.86     8186.74     70.15 o 
  11   1   4     2220.63     2170.10     34.91 o 
  13   1   4      491.10      568.46     24.36 o 
  15   1   4    11762.82    11122.75     98.54 o 
  17   1   4     3301.08     3332.30     54.21 o 
  19   1   4     2140.53     2214.18     49.49 o 
  21   1   4       82.63       43.72     31.72 o 
  23   1   4     7135.27     6447.68     98.77 o 
  25   1   4     2212.79     2242.78     59.80 o 
  27   1   4      424.91      549.21     46.77 o 
  29   1   4      158.35      171.96     59.51 o 
  31   1   4      325.52      262.52     78.30 o 
  33   1   4       51.04       86.51     60.93 o 
  35   1   4       15.81      117.75     73.64 o 
  37   1   4        2.23       25.85     77.01 o 
  39   1   4      158.81      101.30     92.43 o 
 -40   2   4       12.14      -18.36    109.88 o 
 -38   2   4        0.00      -27.52     61.29 o 
 -36   2   4        7.78       68.69     59.26 o 
 -34   2   4        0.04       18.28     55.58 o 
 -32   2   4      156.53      134.43     63.26 o 
 -30   2   4       20.90       -3.84     45.38 o 
 -28   2   4       11.64        5.07     36.20 o 
 -26   2   4       15.75      -31.88     41.29 o 
 -24   2   4       17.06       43.61     33.84 o 
 -22   2   4       98.25       31.33     32.74 o 
 -20   2   4       10.31       15.73     26.05 o 
 -18   2   4      441.66      516.76     35.11 o 
 -16   2   4     1341.51     1441.12     35.55 o 
 -14   2   4      114.17       57.39     17.88 o 
 -12   2   4    29549.11    28981.32    198.02 o 
 -10   2   4     4728.75     4991.85     51.08 o 
  -8   2   4     2391.21     2147.69     30.89 o 
  -6   2   4     8828.73     8097.53     73.54 o 
  -4   2   4      176.21      155.74     16.09 o 
  -2   2   4    10197.39     9674.56     78.81 o 
   0   2   4     7918.50     8179.80     68.38 o 
   2   2   4    15245.05    15177.49    115.36 o 
   4   2   4      356.22      388.43     18.28 o 
   6   2   4     8097.92     7895.97     68.17 o 
   8   2   4      151.56      116.70     13.86 o 
  10   2   4    13351.07    13642.94    107.88 o 
  12   2   4     1223.01     1329.26     30.83 o 
  14   2   4       45.35       23.45     17.56 o 
  16   2   4     2674.41     2571.42     48.54 o 
  18   2   4     2254.26     2294.51     54.96 o 
  20   2   4      570.38      611.42     38.39 o 
  22   2   4      416.45      351.57     35.11 o 
  24   2   4     5003.11     5077.93     93.44 o 
  26   2   4      535.34      552.48     49.88 o 
  28   2   4     1766.90     1620.53     75.71 o 
  30   2   4        5.10       63.73     55.13 o 
  32   2   4       67.82       49.69     72.11 o 
  34   2   4       99.11      157.29     58.89 o 
  36   2   4        7.62       71.85     68.31 o 
  38   2   4      164.68      143.09    125.88 o 
  40   2   4      101.90       65.65     97.89 o 
 -39   3   4        1.50       88.10     87.61 o 
 -37   3   4        4.05       46.37     70.52 o 
 -35   3   4       11.52       21.97     67.59 o 
 -33   3   4        5.30      -33.07     45.69 o 
 -31   3   4      112.53       63.69     43.70 o 
 -29   3   4        2.35       -0.97     40.90 o 
 -27   3   4       32.68       21.30     35.48 o 
 -25   3   4      185.72      275.58     44.65 o 
 -23   3   4        2.90        9.19     26.04 o 
 -21   3   4      433.69      391.52     32.39 o 
 -19   3   4       35.65      -15.56     24.88 o 
 -17   3   4        3.76      -10.60     22.37 o 
 -15   3   4      363.10      426.63     25.80 o 
 -13   3   4     1758.52     1516.60     44.36 o 
 -11   3   4    12691.76    13545.84    109.78 o 
  -9   3   4     3679.00     3676.38     51.45 o 
  -7   3   4      555.60      576.48     18.58 o 
  -5   3   4    11048.99    10883.86     96.41 o 
  -3   3   4      401.87      506.12     22.09 o 
  -1   3   4    10441.25    10079.53     89.35 o 
   1   3   4      712.58      692.65     23.46 o 
   3   3   4    13841.30    14093.33    103.45 o 
   5   3   4      172.26      165.93     13.62 o 
   7   3   4      848.26      786.75     22.07 o 
   9   3   4    11035.76    11746.23     97.74 o 
  11   3   4     5871.09     5717.44     60.26 o 
  13   3   4     6148.00     5866.68     67.75 o 
  15   3   4     1413.43     1372.75     39.77 o 
  17   3   4     5425.58     5219.95     75.09 o 
  19   3   4     9216.55     8989.08    111.04 o 
  21   3   4     2261.06     2255.21     76.27 o 
  23   3   4     1235.64     1282.62     56.80 o 
  25   3   4     1929.77     1803.57     65.72 o 
  27   3   4      708.43      853.15     56.16 o 
  29   3   4      850.85      733.03    116.64 o 
  31   3   4      251.64      145.68     55.98 o 
  33   3   4     1690.32     1902.57     87.84 o 
  35   3   4      521.99      546.41     66.37 o 
  37   3   4       16.36       -4.16     60.13 o 
  39   3   4       58.36      140.34     82.80 o 
 -38   4   4       16.22      -31.28     82.83 o 
 -36   4   4        3.74      -14.48     59.59 o 
 -34   4   4        0.34       -4.36     54.15 o 
 -32   4   4        1.60       66.29     52.83 o 
 -30   4   4        0.01       36.44     48.94 o 
 -28   4   4       77.39       25.73     41.18 o 
 -26   4   4       69.29      108.29     42.27 o 
 -24   4   4      118.66      158.73     40.83 o 
 -22   4   4      179.07      176.02     36.82 o 
 -20   4   4      865.17      846.61     44.33 o 
 -18   4   4      429.13      477.77     36.64 o 
 -16   4   4      661.75      719.12     31.23 o 
 -14   4   4       22.20       45.18     19.60 o 
 -12   4   4        1.70       30.05     15.67 o 
 -10   4   4      840.06      924.80     25.88 o 
  -8   4   4     1786.54     1715.99     40.59 o 
  -6   4   4       98.50      106.06     19.91 o 
  -4   4   4      223.02      239.26     20.12 o 
  -2   4   4     1859.91     1761.01     36.81 o 
   0   4   4     2188.22     2258.56     41.19 o 
   2   4   4     4420.98     4187.54     62.43 o 
   4   4   4     1334.51     1371.07     34.59 o 
   6   4   4     9191.26     8689.27     96.22 o 
   8   4   4     3950.17     3846.67     59.60 o 
  10   4   4     8947.99     8171.95     97.42 o 
  12   4   4     5622.75     5666.69     65.11 o 
  14   4   4     3673.93     3686.11     54.99 o 
  16   4   4     3239.36     3260.83     64.40 o 
  18   4   4     8502.28     7958.12    103.82 o 
  20   4   4     1679.44     1608.28     52.63 o 
  22   4   4      895.27      857.30     61.33 o 
  24   4   4     1423.67     1425.69     59.39 o 
  26   4   4     2376.38     2326.28     73.33 o 
  28   4   4       21.32      -41.92     41.92 o 
  30   4   4        2.93      -44.33     44.33 o 
  32   4   4      213.16      283.03     77.41 o 
  34   4   4      312.69      336.06     60.05 o 
  36   4   4       47.21      -27.12     57.09 o 
  38   4   4       36.13      -10.26     59.85 o 
 -39   5   4        5.13       50.13    116.95 o 
 -37   5   4       36.81       77.40     67.70 o 
 -35   5   4        0.73       15.44     55.91 o 
 -33   5   4        2.41      -45.22     69.23 o 
 -31   5   4       14.25       -2.18     37.21 o 
 -29   5   4       15.78        7.26     60.44 o 
 -27   5   4        2.03      -43.76     43.76 o 
 -25   5   4       19.34        3.64     47.91 o 
 -23   5   4       57.09       22.29     38.92 o 
 -21   5   4      111.89      218.92     45.52 o 
 -19   5   4      107.03       28.90     35.75 o 
 -17   5   4     1881.64     2180.05     59.04 o 
 -15   5   4      659.65      688.63     37.26 o 
 -13   5   4     1361.74     1442.43     48.56 o 
 -11   5   4      191.08      193.47     23.65 o 
  -9   5   4     1845.38     1870.56     41.81 o 
  -7   5   4      394.46      351.90     26.11 o 
  -5   5   4     1486.70     1331.99     38.25 o 
  -3   5   4     1094.16     1093.60     29.92 o 
  -1   5   4      274.16      215.07     20.97 o 
   1   5   4    11074.70    11766.77    118.36 o 
   3   5   4     3632.73     3715.80     56.08 o 
   5   5   4        1.00       18.19     18.34 o 
   7   5   4     2891.38     3011.68     61.49 o 
   9   5   4     2794.36     2871.85     53.80 o 
  11   5   4    17059.51    17013.34    170.96 o 
  13   5   4      264.33      324.90     35.24 o 
  15   5   4       49.76       63.56     30.61 o 
  17   5   4    11794.41    11661.22    162.14 o 
  19   5   4      622.25      709.40     46.06 o 
  21   5   4       10.43        6.33     36.13 o 
  23   5   4      448.36      501.27     50.20 o 
  25   5   4     1587.72     1590.54     87.97 o 
  27   5   4      867.04      848.79     69.59 o 
  29   5   4      197.87      167.73     42.90 o 
  31   5   4       79.43      141.70     57.74 o 
  33   5   4       66.97       35.61     62.97 o 
  35   5   4       27.30       74.67     70.46 o 
  37   5   4        6.41       95.73     86.78 o 
  39   5   4       76.35       96.77    114.17 o 
 -38   6   4        6.85     -145.38    173.62 o 
 -36   6   4        0.09      141.32     99.45 o 
 -34   6   4        1.00      -86.95     86.95 o 
 -32   6   4        3.76      -27.29     68.14 o 
 -30   6   4       16.84       17.89     46.89 o 
 -28   6   4       51.31       25.36     83.41 o 
 -26   6   4       13.88       44.86     42.15 o 
 -24   6   4       82.41       35.88     38.94 o 
 -22   6   4       72.54       95.77     36.59 o 
 -20   6   4       13.17       11.12     31.28 o 
 -18   6   4      195.75       88.42     44.78 o 
 -16   6   4       90.82       44.86     42.63 o 
 -14   6   4      249.57      236.68     39.46 o 
 -12   6   4      309.47      413.63     37.09 o 
 -10   6   4       55.33       70.91     30.51 o 
  -8   6   4      454.02      488.70     33.25 o 
  -6   6   4     4142.26     4239.91     78.13 o 
  -4   6   4        6.36       -9.43     29.95 o 
  -2   6   4      532.25      620.70     30.19 o 
   0   6   4      923.44      783.74     33.21 o 
   2   6   4     3641.11     3668.80     69.60 o 
   4   6   4     1605.27     1865.29     62.82 o 
   6   6   4      575.55      592.87     28.11 o 
   8   6   4     4431.71     4286.30     98.92 o 
  10   6   4     1877.48     1843.39     47.84 o 
  12   6   4       23.09       20.59     33.38 o 
  14   6   4       70.73       96.28     36.56 o 
  16   6   4     8091.72     8312.93    112.03 o 
  18   6   4     2621.10     2738.65     69.45 o 
  20   6   4      723.20      777.65     50.81 o 
  22   6   4       51.62      109.59     39.34 o 
  24   6   4      135.87      186.11     48.62 o 
  26   6   4       11.01       79.26     48.37 o 
  28   6   4      125.18       49.01     42.26 o 
  30   6   4      231.66      156.23     57.63 o 
  32   6   4      295.94      233.63     64.72 o 
  34   6   4      116.45       77.72     66.31 o 
  36   6   4      255.31      284.16    116.16 o 
  38   6   4       30.57       88.40    117.61 o 
 -37   7   4        9.55       84.13    146.57 o 
 -35   7   4       11.86     -114.02    130.72 o 
 -33   7   4        4.92       53.40     80.25 o 
 -31   7   4        3.12      -17.63     64.22 o 
 -29   7   4       23.04      -32.52     61.45 o 
 -27   7   4       48.37      160.75     60.09 o 
 -25   7   4       48.33      -14.39     77.88 o 
 -23   7   4        3.10      -56.52     56.52 o 
 -21   7   4      191.68      174.30     57.23 o 
 -19   7   4       76.13       15.38     43.79 o 
 -17   7   4       40.96       52.65     42.41 o 
 -15   7   4      822.39      883.93     52.41 o 
 -13   7   4      181.32      227.13     39.73 o 
 -11   7   4      140.79      132.25     29.12 o 
  -9   7   4        2.85        2.47     36.78 o 
  -7   7   4     5700.25     4469.59   1240.35 o 
  -5   7   4      453.05      404.34     83.14 o 
  -3   7   4     1410.51     1597.98     85.24 o 
  -1   7   4     1588.83     1749.91    140.81 o 
   1   7   4     2268.73     2166.53     56.61 o 
   3   7   4       29.46       18.38     22.62 o 
   5   7   4      524.12      598.61     47.54 o 
   7   7   4     1187.88     1253.10     47.23 o 
   9   7   4     3998.29     3950.02     82.18 o 
  11   7   4      257.47      275.58     33.73 o 
  13   7   4     6835.65     6393.81     98.96 o 
  15   7   4     5244.17     5273.99     92.80 o 
  17   7   4       85.27       60.84     44.96 o 
  19   7   4     4729.33     4536.99    152.79 o 
  21   7   4     1509.26     1435.07     72.77 o 
  23   7   4     1323.24     1381.80     83.63 o 
  25   7   4      184.37      233.36     59.19 o 
  27   7   4      176.66      172.46     60.54 o 
  29   7   4      202.39      111.25     60.65 o 
  31   7   4      332.25      418.69    104.02 o 
  33   7   4        2.62      -77.16     77.16 o 
  35   7   4       93.51      141.30    161.39 o 
  37   7   4        2.41      -86.64    155.22 o 
 -36   8   4        0.14     -116.65    139.19 o 
 -34   8   4        1.55       63.02    135.18 o 
 -32   8   4        0.05       67.83    122.17 o 
 -30   8   4        0.48      -24.38     77.54 o 
 -28   8   4        0.02      -27.78     74.01 o 
 -26   8   4        0.23      -14.70     56.96 o 
 -24   8   4      247.99      335.83     61.05 o 
 -22   8   4      292.28      314.82     68.53 o 
 -20   8   4      318.19      315.57     51.94 o 
 -18   8   4       20.12       23.95     42.47 o 
 -16   8   4       40.20       36.48     38.98 o 
 -14   8   4      724.46      706.37     46.25 o 
 -12   8   4       61.55       74.00     39.81 o 
 -10   8   4        2.96        9.81     28.34 o 
  -8   8   4        9.42      -16.69     36.34 o 
  -6   8   4      242.09      299.93     40.99 o 
  -4   8   4      130.53      147.87     36.53 o 
  -2   8   4      198.76      194.88     30.31 o 
   0   8   4     5035.13     4927.78     90.32 o 
   2   8   4      138.71      117.14     31.47 o 
   4   8   4      231.32      229.37     29.47 o 
   6   8   4       15.05       14.11     22.58 o 
   8   8   4     3789.42     3714.08     93.13 o 
  10   8   4     2243.22     2200.35     60.80 o 
  12   8   4      642.37      705.24     42.36 o 
  14   8   4     1008.10      969.17     49.80 o 
  16   8   4      301.29      334.17     42.64 o 
  18   8   4       30.24       56.99     40.32 o 
  20   8   4     1527.15     1367.98     64.60 o 
  22   8   4       17.09       69.76     51.92 o 
  24   8   4      624.59      908.46     70.51 o 
  26   8   4      599.39      604.73     68.64 o 
  28   8   4      482.61      340.51     66.10 o 
  30   8   4       39.72      109.81     65.67 o 
  32   8   4        2.34      -34.17     79.80 o 
  34   8   4       40.17       94.45    107.98 o 
  36   8   4       19.48      137.94    149.93 o 
 -35   9   4        1.52      -43.86    144.90 o 
 -33   9   4        0.02       68.69    113.45 o 
 -31   9   4        2.21       79.62     90.18 o 
 -29   9   4       38.10       30.45     81.45 o 
 -27   9   4       29.78      -39.96     60.41 o 
 -25   9   4       20.38       -0.33     57.34 o 
 -23   9   4      152.08       74.02     54.92 o 
 -21   9   4        5.13       59.51     51.15 o 
 -19   9   4        0.37      -19.71     43.71 o 
 -17   9   4       24.05       11.20     53.07 o 
 -15   9   4        2.50       -3.31     48.04 o 
 -13   9   4       62.07       15.47     29.07 o 
 -11   9   4      391.48      479.22     47.84 o 
  -9   9   4      539.72      479.44     49.67 o 
  -7   9   4     1363.07     1369.01     64.52 o 
  -5   9   4     1002.34      950.77     79.90 o 
  -3   9   4      660.51      663.73     44.65 o 
  -1   9   4       84.23       38.77     36.32 o 
   1   9   4     1113.72      936.20     76.34 o 
   3   9   4      634.22      669.24     83.03 o 
   5   9   4        3.11      -32.95     32.95 o 
   7   9   4        2.42      -34.03     34.40 o 
   9   9   4      653.73      771.36     57.74 o 
  11   9   4       12.25        7.85     42.23 o 
  13   9   4       86.54       48.19     37.81 o 
  15   9   4      372.48      212.52     55.76 o 
  17   9   4      780.21      857.98     52.74 o 
  19   9   4      420.22      514.98     51.03 o 
  21   9   4      360.21      289.89     50.82 o 
  23   9   4       13.84      -23.91     49.24 o 
  25   9   4       49.59      170.39     60.73 o 
  27   9   4      246.10      130.63     65.14 o 
  29   9   4      146.12      228.90     67.86 o 
  31   9   4       25.65       28.61     64.98 o 
  33   9   4      117.25       53.94    102.56 o 
  35   9   4      134.41      195.34    114.35 o 
 -34  10   4        3.21      -20.28    117.70 o 
 -32  10   4        0.96       51.22    115.95 o 
 -30  10   4        0.55       14.54     63.63 o 
 -28  10   4        4.27       58.63     66.53 o 
 -26  10   4       31.48       84.95     63.86 o 
 -24  10   4      151.14      125.71     59.94 o 
 -22  10   4      113.49      176.42     59.13 o 
 -20  10   4      131.30        0.61     62.42 o 
 -18  10   4       28.98        0.55     61.96 o 
 -16  10   4       61.15       13.52     50.81 o 
 -14  10   4        4.32       59.76     49.09 o 
 -12  10   4        2.72       25.32     45.81 o 
 -10  10   4      453.09      435.27     57.19 o 
  -8  10   4      593.88      557.48     49.39 o 
  -6  10   4      322.59      377.03     61.39 o 
  -4  10   4      795.91      739.61     67.31 o 
  -2  10   4      688.41      593.04     62.44 o 
   0  10   4      151.15       93.40     47.89 o 
   2  10   4      404.81      199.05     55.03 o 
   4  10   4      391.04      319.62     49.35 o 
   6  10   4      221.05      187.55     50.72 o 
   8  10   4       40.23       11.90     47.99 o 
  10  10   4       74.08       66.48     50.07 o 
  12  10   4      648.68      624.72     54.63 o 
  14  10   4        8.84       39.48     47.62 o 
  16  10   4        2.90       25.60     43.47 o 
  18  10   4      783.45      829.52     82.49 o 
  20  10   4      225.72      143.77     48.78 o 
  22  10   4       27.53       66.64     50.61 o 
  24  10   4       35.02      -28.62     52.47 o 
  26  10   4      341.47      441.84     72.29 o 
  28  10   4       61.96      100.90     67.43 o 
  30  10   4       36.74       51.07     68.21 o 
  32  10   4        0.87      -94.46     94.46 o 
  34  10   4       13.22       95.45    129.39 o 
 -31  11   4        0.30     -102.98    112.20 o 
 -29  11   4        0.16       22.34     85.86 o 
 -27  11   4        6.04      -21.22     67.47 o 
 -25  11   4       43.85       67.14     76.22 o 
 -23  11   4       76.70       80.84     70.19 o 
 -21  11   4       25.35      -37.13     65.59 o 
 -19  11   4        4.13        2.05     58.37 o 
 -17  11   4      120.71      127.04     38.84 o 
 -15  11   4        0.88       66.88     54.15 o 
 -13  11   4       77.86      168.12     52.07 o 
 -11  11   4       82.90       86.40     42.79 o 
  -9  11   4        8.69       56.25     57.21 o 
  -7  11   4      682.82      678.02     70.10 o 
  -5  11   4      488.18      509.25     63.65 o 
  -3  11   4       24.59        0.15     18.71 o 
  -1  11   4       22.63       -5.77     43.14 o 
   1  11   4       90.13       72.76     52.60 o 
   3  11   4      950.36      853.49     80.17 o 
   5  11   4        5.69       -9.19     69.00 o 
   7  11   4        7.88      -13.55     30.98 o 
   9  11   4      631.69      476.30     60.65 o 
  11  11   4      778.63      865.24     72.85 o 
  13  11   4       29.71      -29.84     29.84 o 
  15  11   4       72.18      135.60     63.71 o 
  17  11   4       36.38      -34.47     60.77 o 
  19  11   4      546.18      509.00     60.40 o 
  21  11   4       23.49       33.22     54.32 o 
  23  11   4       83.15       38.30     53.30 o 
  25  11   4      467.79      531.33     71.49 o 
  27  11   4      219.24      148.36     87.82 o 
  29  11   4       13.15       79.07     69.47 o 
  31  11   4       72.17       75.09    104.27 o 
 -30  12   4        1.34      106.27    114.86 o 
 -28  12   4        0.08       62.14    109.90 o 
 -26  12   4        0.41       75.21     93.24 o 
 -24  12   4        3.46        1.88     74.55 o 
 -22  12   4        0.64      -98.34     98.34 o 
 -20  12   4       30.45       45.58     51.95 o 
 -18  12   4        1.18       57.59     61.37 o 
 -16  12   4       42.56       69.95     56.60 o 
 -14  12   4      304.71      245.74     75.47 o 
 -12  12   4      246.91      265.54     89.98 o 
 -10  12   4       62.95       44.38     51.48 o 
  -8  12   4        8.48       25.75     58.71 o 
  -6  12   4       72.03       -4.41     23.64 o 
  -4  12   4        0.58      -30.17     52.67 o 
  -2  12   4        3.17       40.85     53.13 o 
   0  12   4       48.11       87.93     57.83 o 
   2  12   4      167.48       14.34    104.18 o 
   4  12   4      607.15      676.55     72.53 o 
   6  12   4      207.19      120.35     62.18 o 
   8  12   4      269.41      246.36     67.76 o 
  10  12   4      484.53      524.08     81.90 o 
  12  12   4      116.16      171.81     62.12 o 
  14  12   4        2.05       -2.34     51.97 o 
  16  12   4      198.40      151.08     68.34 o 
  18  12   4      564.77      690.88     85.79 o 
  20  12   4       52.67       88.51     76.21 o 
  22  12   4       57.15        6.22     58.01 o 
  24  12   4        2.81      -17.08     57.51 o 
  26  12   4       47.23       49.77     61.84 o 
  28  12   4       41.36       52.80     71.90 o 
  30  12   4       27.83       23.11    102.42 o 
 -27  13   4        1.40       -0.58    107.98 o 
 -25  13   4        0.01      143.68     84.25 o 
 -23  13   4        1.05      -49.82     74.47 o 
 -21  13   4        2.96       41.86     68.05 o 
 -19  13   4       25.56       -0.91     66.68 o 
 -17  13   4       12.08       55.92     82.93 o 
 -15  13   4       66.53       39.46     75.68 o 
 -13  13   4      204.29        7.81     71.09 o 
 -11  13   4        8.32       56.15     67.69 o 
  -9  13   4        1.79        4.92     36.18 o 
  -7  13   4       12.82       -0.33     60.40 o 
  -5  13   4       77.25       94.49     91.78 o 
  -3  13   4        2.86       55.14     56.69 o 
  -1  13   4       23.78      -11.68     54.13 o 
   1  13   4       65.07       74.37     64.30 o 
   3  13   4        5.45      106.28     65.90 o 
   5  13   4       14.22      163.57     90.05 o 
   7  13   4       91.36      -19.91     62.53 o 
   9  13   4        9.43       -2.70     68.39 o 
  11  13   4       10.43      151.40     74.97 o 
  13  13   4      147.15       70.94     61.38 o 
  15  13   4        5.90       12.79     66.25 o 
  17  13   4      145.31      122.20     71.79 o 
  19  13   4       10.14       32.87     73.33 o 
  21  13   4      140.55      159.46     84.29 o 
  23  13   4        4.00      -79.63     79.63 o 
  25  13   4        2.42       94.10     63.25 o 
  27  13   4        2.75       62.59     71.86 o 
 -26  14   4        7.91      -99.89     99.89 o 
 -24  14   4        0.03      -80.19     90.89 o 
 -22  14   4       19.57      -29.64     77.04 o 
 -20  14   4       10.30      -35.88     70.81 o 
 -18  14   4       15.58       50.08    101.35 o 
 -16  14   4        4.42       53.96     78.96 o 
 -14  14   4      236.41      170.50     80.96 o 
 -12  14   4       71.19       98.41     85.50 o 
 -10  14   4        7.71       33.21     46.06 o 
  -8  14   4       36.61      -53.00     53.00 o 
  -6  14   4       18.67       39.16     63.35 o 
  -4  14   4        1.92      -57.92     57.92 o 
  -2  14   4      225.31      162.44     60.92 o 
   0  14   4      143.11      177.88     66.67 o 
   2  14   4       66.09       83.30     66.25 o 
   4  14   4       15.17       69.68     88.18 o 
   6  14   4      373.41      351.23     74.20 o 
   8  14   4       80.52       28.71     69.10 o 
  10  14   4        8.93      -35.18     72.81 o 
  12  14   4      142.15       62.45     77.79 o 
  14  14   4      180.91      264.78     84.16 o 
  16  14   4       19.37      -50.24     56.47 o 
  18  14   4       10.20      157.24     96.66 o 
  20  14   4      107.72        5.19    126.03 o 
  22  14   4       35.71      -38.50     89.28 o 
  24  14   4        2.57       68.67     86.75 o 
  26  14   4        2.81      131.52     94.10 o 
 -23  15   4        1.08       33.56    104.04 o 
 -21  15   4        9.61      -90.11     90.11 o 
 -19  15   4        0.11       94.23     89.77 o 
 -17  15   4        4.67       63.88     88.17 o 
 -15  15   4       59.76      -79.74     79.74 o 
 -13  15   4       97.39       64.18    140.42 o 
 -11  15   4        0.01       50.94     75.24 o 
  -9  15   4       31.10      -25.38     67.18 o 
  -7  15   4       35.92      101.27     68.32 o 
  -5  15   4       86.13       27.80     63.78 o 
  -3  15   4       36.04       92.37     64.00 o 
  -1  15   4       93.93       98.97     67.79 o 
   1  15   4      213.28       96.44    117.58 o 
   3  15   4       70.06      116.77     67.03 o 
   5  15   4      136.26      135.93     87.06 o 
   7  15   4       14.51      -58.29     68.53 o 
   9  15   4        0.00       -6.47     73.50 o 
  11  15   4        6.55       71.25     77.43 o 
  13  15   4      132.75       89.72    121.41 o 
  15  15   4        0.50       28.54     87.41 o 
  17  15   4        3.84      -70.76     88.03 o 
  19  15   4        5.72      110.18     72.27 o 
  21  15   4      135.35      111.94     97.68 o 
  23  15   4       20.11      205.99    103.80 o 
 -18  16   4        1.42      -77.55     91.20 o 
 -16  16   4        5.37      -46.87     85.29 o 
 -14  16   4        0.17       14.30     59.90 o 
 -12  16   4        8.81       92.73     80.41 o 
 -10  16   4        2.41      -73.63     73.63 o 
  -8  16   4        8.00       -5.54     72.63 o 
  -6  16   4        0.00       55.99     71.86 o 
  -4  16   4        0.22       59.59     66.39 o 
  -2  16   4        1.17      125.28     70.61 o 
   0  16   4        9.50       65.33    129.95 o 
   2  16   4        6.27      -16.82     75.17 o 
   4  16   4       35.98       47.23     68.31 o 
   6  16   4        1.06      -20.48     71.33 o 
   8  16   4        1.15      -69.44     98.63 o 
  10  16   4        0.35      -76.85     76.85 o 
  12  16   4       55.83       19.84     89.26 o 
  14  16   4       13.13      147.48     83.08 o 
  16  16   4        1.24       12.66     91.58 o 
  18  16   4        6.63      -84.99     84.99 o 
 -13  17   4        2.46        2.22    101.89 o 
 -11  17   4        3.32      180.14     86.11 o 
  -9  17   4        0.52      -47.55     77.41 o 
  -7  17   4       13.23       27.99     73.16 o 
  -5  17   4        4.60      -66.03     66.03 o 
  -3  17   4        8.62      -49.56     94.79 o 
  -1  17   4        0.19      -34.51     74.45 o 
   1  17   4       72.85       42.75     66.77 o 
   3  17   4       86.05       29.19     67.74 o 
   5  17   4        4.19      -53.84     70.39 o 
   7  17   4        0.23      -72.71     72.71 o 
   9  17   4        2.01      -34.44     97.19 o 
  11  17   4        1.42      120.02     82.33 o 
  13  17   4       19.10      -29.60    133.87 o 
  -6  18   4        2.55       -8.79    106.36 o 
  -4  18   4       17.08       49.19    125.61 o 
  -2  18   4        6.43        0.56    124.89 o 
   0  18   4       21.43     -103.94    103.94 o 
   2  18   4       14.22       31.68     66.65 o 
   4  18   4        8.26      -54.66     68.77 o 
   6  18   4        1.83       78.97     74.82 o 
 -39   1   5        7.70       67.92    136.51 o 
 -37   1   5        8.07      -60.79     78.39 o 
 -35   1   5        6.84       60.45     91.26 o 
 -33   1   5        0.98       29.10     64.66 o 
 -31   1   5        8.94        0.95     62.67 o 
 -29   1   5        1.27      -33.41     53.29 o 
 -27   1   5       29.02      -22.13     44.53 o 
 -25   1   5        0.89       38.88     40.86 o 
 -23   1   5        3.55       72.18     35.99 o 
 -21   1   5      586.04      632.44     39.82 o 
 -19   1   5      148.50      219.94     28.50 o 
 -17   1   5     2450.11     2513.43     48.76 o 
 -15   1   5      173.71      171.40     24.58 o 
 -13   1   5       59.54       69.18     20.27 o 
 -11   1   5      313.18      364.70     21.17 o 
  -9   1   5      642.59      675.50     22.67 o 
  -7   1   5     1426.21     1427.12     33.98 o 
  -5   1   5     1104.77     1196.48     27.33 o 
  -3   1   5      905.93      919.61     26.85 o 
  -1   1   5     3990.29     3948.36     45.10 o 
   1   1   5      439.95      481.24     20.68 o 
   3   1   5     1731.15     1626.63     32.10 o 
   5   1   5     3966.53     4086.11     46.13 o 
   7   1   5     2492.67     2618.60     37.97 o 
   9   1   5     4573.59     4262.08     50.17 o 
  11   1   5      309.79      363.69     22.12 o 
  13   1   5     4213.09     4004.66     51.72 o 
  15   1   5     1733.81     1704.81     40.69 o 
  17   1   5     1127.69     1147.99     38.76 o 
  19   1   5      448.48      429.06     35.26 o 
  21   1   5       17.78       55.93     31.79 o 
  23   1   5      569.35      551.73     46.86 o 
  25   1   5       19.42       40.29     39.67 o 
  27   1   5      206.00      146.34     50.72 o 
  29   1   5       65.80       99.87     52.10 o 
  31   1   5        0.96      -10.87     52.55 o 
  33   1   5        2.68       -4.78     73.87 o 
  35   1   5       31.83       41.95     78.57 o 
  37   1   5       22.86       56.11     83.14 o 
  39   1   5        8.50      127.26    158.70 o 
 -38   2   5        2.15      161.94    104.53 o 
 -36   2   5        0.11      -28.33     66.07 o 
 -34   2   5        2.79       60.65     58.51 o 
 -32   2   5       10.08       35.65     59.13 o 
 -30   2   5        4.54        4.76     50.92 o 
 -28   2   5        1.86      114.09     82.39 o 
 -26   2   5       68.35       11.86     37.03 o 
 -24   2   5      222.23      196.01     38.50 o 
 -22   2   5       26.59      -19.69     32.05 o 
 -20   2   5       43.54       49.72     32.24 o 
 -18   2   5      875.46      819.62     43.42 o 
 -16   2   5        1.06       -7.50     19.74 o 
 -14   2   5      559.03      623.40     29.91 o 
 -12   2   5      380.85      395.77     25.55 o 
 -10   2   5     1294.84     1378.73     30.08 o 
  -8   2   5        3.18      -14.99     15.34 o 
  -6   2   5      454.58      477.77     22.86 o 
  -4   2   5      919.56      821.12     23.81 o 
  -2   2   5     1209.25     1254.89     26.55 o 
   0   2   5        8.12       -0.22     13.27 o 
   2   2   5     5951.36     5877.64     55.23 o 
   4   2   5        1.28       -3.88     14.07 o 
   6   2   5    12002.17    12088.19     94.49 o 
   8   2   5     1700.08     1752.51     35.12 o 
  10   2   5     1297.03     1379.08     31.28 o 
  12   2   5     1272.81     1197.44     38.68 o 
  14   2   5      321.69      365.70     28.29 o 
  16   2   5     1265.16     1182.71     39.27 o 
  18   2   5       99.82       61.39     27.92 o 
  20   2   5      997.75      934.56     45.89 o 
  22   2   5     1733.56     1581.93     61.34 o 
  24   2   5      335.40      312.21     45.88 o 
  26   2   5      361.57      438.62     68.71 o 
  28   2   5        6.61       16.53     63.34 o 
  30   2   5      205.62      134.33     53.92 o 
  32   2   5      106.30      120.72     79.74 o 
  34   2   5       61.08       40.85     59.24 o 
  36   2   5       76.18      178.65     84.24 o 
  38   2   5        8.35       -2.99     93.33 o 
 -39   3   5        0.50       42.65    150.88 o 
 -37   3   5       16.53      -10.57    122.36 o 
 -35   3   5        2.66        5.13     69.50 o 
 -33   3   5        0.01       99.63     67.97 o 
 -31   3   5       10.45       74.23     44.80 o 
 -29   3   5        6.16      -24.50     40.48 o 
 -27   3   5        5.75      -14.75     39.03 o 
 -25   3   5        2.40       -6.18     37.36 o 
 -23   3   5        9.28       -0.49     33.27 o 
 -21   3   5      318.43      246.21     33.86 o 
 -19   3   5      697.92      655.84     37.47 o 
 -17   3   5     1330.09     1140.43     69.12 o 
 -15   3   5       59.24       38.89     24.84 o 
 -13   3   5       86.36       85.36     22.84 o 
 -11   3   5       51.16       38.31     21.43 o 
  -9   3   5      707.00      767.27     26.92 o 
  -7   3   5      637.57      664.70     23.64 o 
  -5   3   5     1207.82     1304.47     35.69 o 
  -3   3   5     2091.01     2168.57     35.45 o 
  -1   3   5     1916.66     1863.74     34.50 o 
   1   3   5     2372.31     2289.56     36.52 o 
   3   3   5      126.39      160.81     17.09 o 
   5   3   5      457.37      431.40     20.52 o 
   7   3   5      993.17     1057.92     26.91 o 
   9   3   5       22.12        9.15     12.78 o 
  11   3   5      819.70      785.65     31.00 o 
  13   3   5     6423.28     6242.61     77.14 o 
  15   3   5       12.24      -23.85     23.85 o 
  17   3   5     4259.25     3889.19    142.71 o 
  19   3   5       74.33       61.55     33.22 o 
  21   3   5      475.57      501.87     41.73 o 
  23   3   5       79.60       99.28     40.62 o 
  25   3   5       12.97       22.14     41.56 o 
  27   3   5        0.81      -46.28     46.28 o 
  29   3   5      271.35      347.34     59.01 o 
  31   3   5        1.11       38.83     55.00 o 
  33   3   5       56.61       79.83     59.17 o 
  35   3   5        0.69      -80.25     80.25 o 
  37   3   5       43.98       26.39     67.06 o 
 -38   4   5        5.26       29.45     96.82 o 
 -36   4   5        9.02       -1.17     79.29 o 
 -34   4   5        0.02       49.02     59.94 o 
 -32   4   5        0.24      -49.67     51.34 o 
 -30   4   5        3.80      -25.17     50.21 o 
 -28   4   5        0.45        4.67     51.66 o 
 -26   4   5       29.45       29.25     38.29 o 
 -24   4   5       27.12      -39.04     39.04 o 
 -22   4   5       47.25      -34.30     38.58 o 
 -20   4   5       20.25       47.36     36.01 o 
 -18   4   5     1536.08     1502.59     56.88 o 
 -16   4   5      148.59      185.84     40.13 o 
 -14   4   5      146.35      127.44     30.60 o 
 -12   4   5        0.22       -0.15     16.61 o 
 -10   4   5      411.99      355.59     31.44 o 
  -8   4   5      164.58      161.26     22.27 o 
  -6   4   5      465.60      482.64     24.35 o 
  -4   4   5     5696.53     5632.57     67.16 o 
  -2   4   5      451.31      500.88     23.21 o 
   0   4   5     2148.00     2164.08     39.85 o 
   2   4   5     3102.89     3225.07     56.09 o 
   4   4   5      726.74      691.29     31.22 o 
   6   4   5      434.21      400.23     28.57 o 
   8   4   5      415.82      472.99     31.81 o 
  10   4   5     1992.11     1917.25     46.70 o 
  12   4   5      562.75      609.19     32.08 o 
  14   4   5     7388.57     6988.74    114.27 o 
  16   4   5    11384.04    10958.40    127.06 o 
  18   4   5      152.13      129.41     29.86 o 
  20   4   5      383.17      330.06     35.58 o 
  22   4   5       44.39       49.54     34.88 o 
  24   4   5      482.10      539.86     48.24 o 
  26   4   5      178.91      151.37     45.31 o 
  28   4   5      181.91       73.87     46.61 o 
  30   4   5      231.65      283.34     55.95 o 
  32   4   5        1.12       -5.96     76.09 o 
  34   4   5        4.28        8.30     56.40 o 
  36   4   5        1.42      111.97     75.03 o 
  38   4   5        6.53      124.83    114.96 o 
 -37   5   5       22.84       -3.72     78.18 o 
 -35   5   5        4.04       79.10     75.73 o 
 -33   5   5        0.93      -38.01     57.97 o 
 -31   5   5        0.28      -57.45     60.86 o 
 -29   5   5       11.67      -32.94     62.23 o 
 -27   5   5       64.37       45.99     52.47 o 
 -25   5   5        0.46       -1.99     45.51 o 
 -23   5   5      162.93      209.29     45.73 o 
 -21   5   5       17.80       26.80     39.83 o 
 -19   5   5      365.96      335.03     44.27 o 
 -17   5   5     1014.40      963.07     52.09 o 
 -15   5   5       38.35        5.06     30.88 o 
 -13   5   5        7.18       18.46     26.94 o 
 -11   5   5      937.73      962.85     40.59 o 
  -9   5   5       71.75       72.24     25.49 o 
  -7   5   5     1058.50      992.63     36.95 o 
  -5   5   5      267.49      218.17     25.10 o 
  -3   5   5     3911.49     4058.04     62.64 o 
  -1   5   5      257.72      264.84     28.49 o 
   1   5   5      556.90      632.50     32.50 o 
   3   5   5      226.77      226.44     24.36 o 
   5   5   5     4853.82     4912.70     70.74 o 
   7   5   5       78.73       88.67     25.55 o 
   9   5   5     2295.09     2421.70     55.95 o 
  11   5   5       18.67       29.59     28.02 o 
  13   5   5      435.90      418.40     36.73 o 
  15   5   5       84.11      105.33     35.71 o 
  17   5   5     4530.13     4824.88     87.95 o 
  19   5   5     2108.14     2117.37     71.92 o 
  21   5   5      135.68      184.65     40.79 o 
  23   5   5      331.40      399.86     65.73 o 
  25   5   5      358.05      391.45     69.31 o 
  27   5   5      527.79      479.99     60.37 o 
  29   5   5        7.67      -28.54     58.53 o 
  31   5   5      199.51      299.18     72.22 o 
  33   5   5       62.67      -13.51     66.46 o 
  35   5   5      109.44       48.50     75.04 o 
  37   5   5        1.09       90.81    113.79 o 
 -36   6   5        5.06      345.44    154.44 o 
 -34   6   5        3.55       11.81     93.87 o 
 -32   6   5        5.26      -23.69     85.73 o 
 -30   6   5        0.61      -49.50     49.50 o 
 -28   6   5        2.19       99.82     48.69 o 
 -26   6   5       17.04       68.81     60.65 o 
 -24   6   5      112.71       73.23     43.32 o 
 -22   6   5      130.48      117.15     40.97 o 
 -20   6   5        0.21       -4.82     33.01 o 
 -18   6   5       18.40       -4.69     32.92 o 
 -16   6   5      155.85      197.35     35.13 o 
 -14   6   5      790.73      768.24     50.82 o 
 -12   6   5     1243.76     1300.07     63.60 o 
 -10   6   5       78.66      137.32     35.57 o 
  -8   6   5       82.71      140.50     34.64 o 
  -6   6   5      337.04      346.23     36.94 o 
  -4   6   5       12.99       72.10     30.13 o 
  -2   6   5       45.31       56.42     28.26 o 
   0   6   5      668.62      636.86     54.11 o 
   2   6   5        0.25      -21.98     21.98 o 
   4   6   5     6166.85     5790.41     83.18 o 
   6   6   5       27.96       63.77     30.50 o 
   8   6   5     5986.20     6160.43    122.95 o 
  10   6   5     1426.60     1543.47     70.81 o 
  12   6   5     5454.50     5230.29     92.34 o 
  14   6   5      289.20      351.99     42.19 o 
  16   6   5       45.69       73.42     39.64 o 
  18   6   5      321.83      414.90     46.76 o 
  20   6   5      157.03      246.77     54.12 o 
  22   6   5     1554.59     1517.22     64.22 o 
  24   6   5      456.55      545.49     52.49 o 
  26   6   5       48.46       12.45     31.42 o 
  28   6   5      128.05       57.18     54.88 o 
  30   6   5        4.12       -4.93     55.96 o 
  32   6   5      548.49      744.39     78.70 o 
  34   6   5        8.45       73.98    136.78 o 
  36   6   5       19.46      -29.58    109.41 o 
 -35   7   5        2.30       47.12    137.84 o 
 -33   7   5        0.85       13.46     90.64 o 
 -31   7   5        0.92       41.01     71.36 o 
 -29   7   5        0.07       94.25     66.85 o 
 -27   7   5       26.84       -9.75     61.15 o 
 -25   7   5        0.50      -53.48     53.48 o 
 -23   7   5       11.56       41.06     44.40 o 
 -21   7   5        1.18      -48.71     48.71 o 
 -19   7   5       31.79       45.84     47.90 o 
 -17   7   5        2.17      -22.54     42.61 o 
 -15   7   5      485.65      540.85     50.74 o 
 -13   7   5      130.29      132.56     38.69 o 
 -11   7   5       48.77      -35.64     35.64 o 
  -9   7   5      153.46      126.26     37.40 o 
  -7   7   5     1119.77     1244.62     51.89 o 
  -5   7   5      466.78      506.28     37.71 o 
  -3   7   5     1230.31     1262.56     48.93 o 
  -1   7   5     1417.98     1495.77     52.07 o 
   1   7   5      650.32      738.57     51.79 o 
   3   7   5       37.63       67.29     40.40 o 
   5   7   5      529.74      612.06     36.15 o 
   7   7   5      340.30      390.48     55.59 o 
   9   7   5        6.03      -35.26     35.26 o 
  11   7   5    11059.09    11384.66    157.13 o 
  13   7   5      125.06      113.66     41.77 o 
  15   7   5     1152.88     1180.79     61.85 o 
  17   7   5      346.83      309.88     50.89 o 
  19   7   5        1.94      -46.90     46.90 o 
  21   7   5      140.68      129.41     53.12 o 
  23   7   5      334.26      287.75     65.58 o 
  25   7   5      130.00       60.07     58.29 o 
  27   7   5      100.51       86.72     60.14 o 
  29   7   5       27.58      105.19     92.26 o 
  31   7   5      442.94      465.03     82.84 o 
  33   7   5       49.46      123.10    110.37 o 
  35   7   5       13.18     -122.56    143.14 o 
 -34   8   5        0.03        6.93    165.62 o 
 -32   8   5        5.73       91.03    158.63 o 
 -30   8   5        5.49       30.23     66.82 o 
 -28   8   5       17.18       32.40     65.33 o 
 -26   8   5       26.84       44.60     33.51 o 
 -24   8   5       97.78      123.74     58.67 o 
 -22   8   5       21.38      -35.14     51.04 o 
 -20   8   5        2.81      -10.58     49.85 o 
 -18   8   5        9.81       -5.24     45.41 o 
 -16   8   5        5.44      -40.98     40.98 o 
 -14   8   5       26.54       81.27     37.97 o 
 -12   8   5       62.24       57.06     37.26 o 
 -10   8   5      434.17      530.84     61.30 o 
  -8   8   5      530.78      532.15     55.54 o 
  -6   8   5        5.62       53.55     43.73 o 
  -4   8   5      157.07      141.07     45.12 o 
  -2   8   5     1396.18     1362.13    237.23 o 
   0   8   5      243.68      323.19     56.62 o 
   2   8   5      155.65      208.24     52.16 o 
   4   8   5        4.35       34.13     47.84 o 
   6   8   5     2718.55     2863.14     78.61 o 
   8   8   5      138.65      242.50     44.57 o 
  10   8   5      478.52      499.71     47.08 o 
  12   8   5      896.74      917.99     55.24 o 
  14   8   5     1001.83     1116.50     61.69 o 
  16   8   5      232.76      233.15     49.22 o 
  18   8   5       65.21       98.10     46.76 o 
  20   8   5       33.72       59.66     50.80 o 
  22   8   5     1394.18     1621.18     82.46 o 
  24   8   5       11.27        6.67     57.18 o 
  26   8   5       34.62      -12.08     58.40 o 
  28   8   5       99.93       92.24     63.55 o 
  30   8   5      667.86      935.38    122.39 o 
  32   8   5       40.21      209.66    108.13 o 
  34   8   5        9.82     -107.31    107.31 o 
 -33   9   5        0.45     -131.23    131.23 o 
 -31   9   5        6.39      -37.01    137.25 o 
 -29   9   5       23.98      174.44     86.73 o 
 -27   9   5        0.35       62.37     80.08 o 
 -25   9   5        6.27       29.87     61.67 o 
 -23   9   5        0.55       57.81     56.83 o 
 -21   9   5       39.06       89.52     57.10 o 
 -19   9   5       64.64       64.95     50.81 o 
 -17   9   5      323.29      328.12     51.93 o 
 -15   9   5      162.88       74.14     53.39 o 
 -13   9   5      111.52      135.17     48.20 o 
 -11   9   5      199.93      150.28     52.47 o 
  -9   9   5     4056.88     4458.68    222.50 o 
  -7   9   5      769.97      525.38    110.90 o 
  -5   9   5        2.39        7.40     43.77 o 
  -3   9   5       98.13       54.41     43.63 o 
  -1   9   5     1376.55     1468.54     69.17 o 
   1   9   5      426.62      357.14     94.46 o 
   3   9   5       31.93      -32.42     32.42 o 
   5   9   5     1795.46     1613.57    391.04 o 
   7   9   5     1868.37     2055.82     89.10 o 
   9   9   5       38.62       68.35     43.48 o 
  11   9   5     2841.32     2686.40     75.91 o 
  13   9   5     2994.51     3080.01     84.61 o 
  15   9   5      572.30      659.45     56.27 o 
  17   9   5        2.04      -29.01     47.61 o 
  19   9   5      107.55      152.43     53.73 o 
  21   9   5     1054.97     1119.15     74.68 o 
  23   9   5      856.86      916.05     75.01 o 
  25   9   5       25.32       52.62     62.09 o 
  27   9   5        0.37       -4.97     63.24 o 
  29   9   5      157.53      300.64     72.56 o 
  31   9   5       17.76      -33.66    101.59 o 
  33   9   5       58.28      250.92    113.83 o 
 -32  10   5        1.35      -98.04    115.38 o 
 -30  10   5        4.17       11.79    113.12 o 
 -28  10   5       14.51       38.82     66.69 o 
 -26  10   5       16.76      -13.97     64.70 o 
 -24  10   5        5.59       20.37     60.80 o 
 -22  10   5       30.11       68.72     56.99 o 
 -20  10   5        0.12      -35.09     50.63 o 
 -18  10   5        6.89       47.76     62.02 o 
 -16  10   5      138.78       67.68     58.36 o 
 -14  10   5        5.12      -51.75     51.75 o 
 -12  10   5        2.82        8.62     19.48 o 
 -10  10   5       86.19       15.81     76.04 o 
  -8  10   5      253.00      326.04     52.09 o 
  -6  10   5        0.11      -49.49     49.49 o 
  -4  10   5        4.38      -37.99     41.73 o 
  -2  10   5      458.37      466.67     51.59 o 
   0  10   5      439.34      543.82     57.43 o 
   2  10   5       18.54        7.18     46.80 o 
   4  10   5       36.23       -8.42     56.14 o 
   6  10   5      932.98     1011.09     66.00 o 
   8  10   5      132.56       77.90     35.53 o 
  10  10   5      578.68      599.60     64.23 o 
  12  10   5      244.33      312.07     57.91 o 
  14  10   5      685.41      762.27     57.40 o 
  16  10   5      406.94      460.75     82.76 o 
  18  10   5       23.67       28.58     50.26 o 
  20  10   5      170.09      231.15     58.38 o 
  22  10   5      292.22      392.95     63.96 o 
  24  10   5       79.08       49.47     66.09 o 
  26  10   5       47.00       71.10     66.49 o 
  28  10   5      298.09       63.97     68.20 o 
  30  10   5       63.58       47.26    101.93 o 
  32  10   5       16.24      -86.98    138.03 o 
 -31  11   5        1.11       13.08    147.35 o 
 -29  11   5        4.48       66.75     89.18 o 
 -27  11   5        8.50      -26.39     84.29 o 
 -25  11   5        0.03        0.84     65.77 o 
 -23  11   5        1.43       64.67     72.39 o 
 -21  11   5       17.75      -75.12     84.55 o 
 -19  11   5        0.17       46.02     64.90 o 
 -17  11   5        1.55       67.54     86.60 o 
 -15  11   5        0.10      -51.42     51.42 o 
 -13  11   5        7.27       47.39     80.28 o 
 -11  11   5      516.39      583.48     57.35 o 
  -9  11   5      235.30      206.57     54.07 o 
  -7  11   5       10.37       29.66     46.48 o 
  -5  11   5       54.76       18.69     52.11 o 
  -3  11   5      551.96      549.10     72.63 o 
  -1  11   5       11.51      -32.58     60.69 o 
   1  11   5      308.29      308.22     75.54 o 
   3  11   5       32.77      -71.72     71.72 o 
   5  11   5      180.51      309.12     67.94 o 
   7  11   5      252.08      326.63     85.64 o 
   9  11   5      430.85      340.76     75.42 o 
  11  11   5        0.39       77.68     56.38 o 
  13  11   5      993.25     1009.69    110.52 o 
  15  11   5      411.18      427.62     64.98 o 
  17  11   5      193.11      213.10     62.94 o 
  19  11   5       89.54      144.71     58.01 o 
  21  11   5      375.30      482.32     68.61 o 
  23  11   5       82.82      128.91     62.58 o 
  25  11   5       93.11      123.39     68.80 o 
  27  11   5        0.73      -21.18     70.86 o 
  29  11   5      308.38      369.74    111.36 o 
 -28  12   5        0.68      -85.43     99.66 o 
 -26  12   5        0.30      -97.34    107.14 o 
 -24  12   5        4.16       55.54     79.23 o 
 -22  12   5      109.34      116.52     78.73 o 
 -20  12   5       49.30      104.03     71.79 o 
 -18  12   5        2.68      -46.98     59.61 o 
 -16  12   5       12.38       16.04     62.96 o 
 -14  12   5       20.94       33.65     59.17 o 
 -12  12   5       10.17       -2.70     56.38 o 
 -10  12   5      354.44      356.21     54.19 o 
  -8  12   5        0.94      -12.71     66.23 o 
  -6  12   5       74.07       55.48     66.45 o 
  -4  12   5      213.19       78.74     62.38 o 
  -2  12   5       51.53       47.66     61.14 o 
   0  12   5      237.18      156.89     72.71 o 
   2  12   5        0.44      -70.45     70.45 o 
   4  12   5      451.10      473.94     79.40 o 
   6  12   5        4.91      -61.25     61.25 o 
   8  12   5      166.30      190.74     87.82 o 
  10  12   5      787.30      569.01    139.52 o 
  12  12   5      275.30       71.33    123.82 o 
  14  12   5       61.65      108.59     89.93 o 
  16  12   5      181.38      172.62     73.19 o 
  18  12   5       35.83      173.97    104.57 o 
  20  12   5      278.19      328.03     76.97 o 
  22  12   5        8.29       -0.27     62.69 o 
  24  12   5      250.79      281.90     71.19 o 
  26  12   5       18.23       26.54     69.95 o 
  28  12   5       18.05      -58.11     97.41 o 
 -25  13   5        0.00     -102.22    102.22 o 
 -23  13   5        0.79      -95.09     95.09 o 
 -21  13   5       20.07      -58.30     75.22 o 
 -19  13   5        8.00       46.09     69.06 o 
 -17  13   5        0.31      -36.08     67.63 o 
 -15  13   5       44.44       86.17     65.55 o 
 -13  13   5       15.85       10.62     74.01 o 
 -11  13   5       24.23       10.56     60.86 o 
  -9  13   5        6.43       48.96     69.82 o 
  -7  13   5       97.40      127.30     71.09 o 
  -5  13   5        2.26       52.97     65.49 o 
  -3  13   5       59.46      131.47     65.78 o 
  -1  13   5      150.54      181.35     75.29 o 
   1  13   5      107.47       47.27     53.81 o 
   3  13   5       36.17        9.85     48.37 o 
   5  13   5       29.89       47.22     62.23 o 
   7  13   5       71.30       77.72     70.79 o 
   9  13   5      279.68      256.45     79.21 o 
  11  13   5      232.20      240.79     84.14 o 
  13  13   5        3.79        7.62     79.21 o 
  15  13   5      376.20      271.54     84.11 o 
  17  13   5      418.82      443.78    104.19 o 
  19  13   5      193.28      217.60     99.25 o 
  21  13   5        3.54      -21.13     81.66 o 
  23  13   5      155.76      212.04     77.32 o 
  25  13   5       75.17      203.10     93.04 o 
 -24  14   5        6.66       13.20    100.41 o 
 -22  14   5        2.63       26.21     47.93 o 
 -20  14   5      116.79      129.46     91.20 o 
 -18  14   5       57.52        5.32     70.92 o 
 -16  14   5        0.15       28.55     88.44 o 
 -14  14   5        2.39        1.49     80.79 o 
 -12  14   5       42.92       28.28     75.56 o 
 -10  14   5        3.75      -65.62     73.07 o 
  -8  14   5        3.36      -69.92     69.92 o 
  -6  14   5        5.51      -65.96     65.96 o 
  -4  14   5        5.23      -14.68     24.69 o 
  -2  14   5      161.52      229.00    107.88 o 
   0  14   5        6.37      -20.08     72.66 o 
   2  14   5       44.67       53.84     70.60 o 
   4  14   5       23.48       -4.13     70.13 o 
   6  14   5       71.61      227.73     73.83 o 
   8  14   5      205.42      119.40     65.20 o 
  10  14   5        0.29        2.37     54.08 o 
  12  14   5       20.95      -50.40     78.15 o 
  14  14   5      240.11      215.11     88.56 o 
  16  14   5       58.79        1.82     73.99 o 
  18  14   5       31.71      153.84     90.87 o 
  20  14   5       27.44      -76.56     99.88 o 
  22  14   5       62.55      182.83    108.76 o 
  24  14   5       27.23      176.66    108.94 o 
 -21  15   5       13.70      -29.86    172.84 o 
 -19  15   5       39.24      -33.57     93.03 o 
 -17  15   5        0.13       21.56     93.56 o 
 -15  15   5        3.13      108.47     93.21 o 
 -13  15   5        0.35        4.05    116.45 o 
 -11  15   5        1.44       17.46     80.97 o 
  -9  15   5       13.04       56.03     78.21 o 
  -7  15   5        5.18       92.51     57.50 o 
  -5  15   5       28.86      -17.45     86.26 o 
  -3  15   5       11.42       86.61     72.63 o 
  -1  15   5       28.92       43.02     78.50 o 
   1  15   5      111.69      112.71     72.41 o 
   3  15   5        6.93       77.04     73.79 o 
   5  15   5        0.95      -40.36     75.80 o 
   7  15   5      171.34      302.18     85.15 o 
   9  15   5        8.54      -26.02    103.12 o 
  11  15   5        2.87      -62.76     79.82 o 
  13  15   5       14.22       68.50     60.22 o 
  15  15   5      173.59      181.99     93.54 o 
  17  15   5        2.32      -37.59     91.47 o 
  19  15   5        0.02       93.88    127.44 o 
 -16  16   5        3.02       39.65     87.23 o 
 -14  16   5        9.63       21.13     87.57 o 
 -12  16   5       12.98      -44.43     82.44 o 
 -10  16   5        2.18      -29.28     29.28 o 
  -8  16   5       36.43       36.82     79.87 o 
  -6  16   5       23.95       30.04     62.10 o 
  -4  16   5       51.79        0.74     73.57 o 
  -2  16   5      106.60       88.72    111.70 o 
   0  16   5        8.62      -11.25     79.62 o 
   2  16   5        0.83       -3.06     74.87 o 
   4  16   5        8.92      -29.28     76.74 o 
   6  16   5      115.27       71.65     80.71 o 
   8  16   5        1.91      141.69     84.17 o 
  10  16   5       21.06      187.44     98.84 o 
  12  16   5        0.06      -75.88     82.49 o 
  14  16   5       19.77      -70.69     88.38 o 
  16  16   5       32.23      155.91    132.65 o 
  -9  17   5        7.47      -13.53     79.92 o 
  -7  17   5        0.12       19.33     78.44 o 
  -5  17   5        1.25      199.93     64.44 o 
  -3  17   5        2.15      -89.36    107.20 o 
  -1  17   5       66.76      186.13     84.46 o 
   1  17   5       18.14     -103.18    121.74 o 
   3  17   5       61.38      245.37     80.34 o 
   5  17   5       36.99       14.94     80.92 o 
   7  17   5       11.12      106.51     93.52 o 
   9  17   5       15.21      123.06     86.31 o 
 -38   0   6       17.12       89.35    141.13 o 
 -36   0   6        2.57      -54.53    128.90 o 
 -34   0   6        4.54      -16.47     91.55 o 
 -32   0   6        3.28      -54.59     82.99 o 
 -30   0   6        3.42       16.64     69.76 o 
 -28   0   6       10.79       43.84     68.10 o 
 -26   0   6       10.00       42.76     66.28 o 
 -24   0   6       23.77       48.37     71.63 o 
 -22   0   6      125.15      158.02     62.75 o 
 -20   0   6      773.98      607.45     55.88 o 
 -18   0   6     3257.38     3345.58     92.90 o 
 -16   0   6      265.49      333.51     40.94 o 
 -14   0   6      394.87      324.42     39.57 o 
 -12   0   6      732.55      788.58     40.24 o 
 -10   0   6       69.65       44.95     28.46 o 
  -8   0   6      152.34      262.93     29.72 o 
  -6   0   6       41.39      -28.57     28.57 o 
  -4   0   6      237.61      215.65     29.58 o 
  -2   0   6      757.52      652.08     35.57 o 
   0   0   6     6839.85     7121.97     95.63 o 
   2   0   6     1767.00     1872.76     51.80 o 
   4   0   6     7889.64     8063.34    105.29 o 
   6   0   6     5984.19     5635.28     86.15 o 
   8   0   6      731.89      821.72     40.96 o 
  10   0   6     1054.10     1076.07     45.97 o 
  12   0   6      910.08      936.38     46.25 o 
  14   0   6      160.15      198.17     37.72 o 
  16   0   6        7.17        9.70     38.44 o 
  18   0   6     2984.97     2653.46     86.32 o 
  20   0   6     1547.81     1793.37     84.13 o 
  22   0   6     4271.26     4190.72    128.87 o 
  24   0   6     2666.76     2754.63    150.01 o 
  26   0   6      334.23      386.58     77.73 o 
  28   0   6      331.72      350.76    105.94 o 
  30   0   6      360.25      440.39    115.69 o 
  32   0   6        3.35      105.67    104.62 o 
  34   0   6      496.25      523.18    131.43 o 
  36   0   6      663.76      697.68    147.07 o 
 -37   1   6        3.74       -7.04     99.30 o 
 -35   1   6        0.05       26.74     92.44 o 
 -33   1   6        2.21      -22.16     66.09 o 
 -31   1   6        1.94       20.08     70.17 o 
 -29   1   6        2.97      -44.91     53.34 o 
 -27   1   6       12.88      -49.85     49.85 o 
 -25   1   6       20.16       26.13     53.19 o 
 -23   1   6       41.44       -0.09     40.77 o 
 -21   1   6        1.50       87.82     36.30 o 
 -19   1   6      517.54      482.91     41.24 o 
 -17   1   6      359.30      328.62     36.34 o 
 -15   1   6       61.22      133.00     27.12 o 
 -13   1   6      252.81      191.09     25.42 o 
 -11   1   6     1674.21     1731.52     39.95 o 
  -9   1   6      175.05      160.45     22.59 o 
  -7   1   6      187.41      227.57     20.85 o 
  -5   1   6       11.36       38.38     19.55 o 
  -3   1   6     3234.50     3175.93     43.29 o 
  -1   1   6       89.54       62.91     18.49 o 
   1   1   6     4036.17     3987.24     48.77 o 
   3   1   6      879.61      931.15     28.15 o 
   5   1   6     4067.25     4231.57     51.48 o 
   7   1   6      826.46      838.54     28.79 o 
   9   1   6     1466.57     1511.49     36.16 o 
  11   1   6     2110.98     2223.28     43.36 o 
  13   1   6     3260.58     3411.07     53.48 o 
  15   1   6      733.05      805.14     49.01 o 
  17   1   6     4402.76     4259.36     67.42 o 
  19   1   6      672.33      758.52     40.46 o 
  21   1   6     2057.04     1993.21     59.44 o 
  23   1   6      161.08      153.84     42.90 o 
  25   1   6        1.16       97.26     81.74 o 
  27   1   6     1295.12     1345.71     74.18 o 
  29   1   6      783.64      763.56     67.38 o 
  31   1   6      490.30      581.76     88.37 o 
  33   1   6      100.26       35.45     78.95 o 
  35   1   6      185.38      300.92     89.95 o 
  37   1   6       14.62       80.15    107.50 o 
 -36   2   6        4.07       20.23     86.25 o 
 -34   2   6        0.01        9.89     61.48 o 
 -32   2   6        4.57       67.85     62.80 o 
 -30   2   6        0.06       13.80     68.47 o 
 -28   2   6        7.98       44.19     56.70 o 
 -26   2   6        4.98       22.19     55.09 o 
 -24   2   6        1.54        8.68     37.64 o 
 -22   2   6       17.42        4.74     35.70 o 
 -20   2   6      165.39      197.26     36.77 o 
 -18   2   6     2268.64     2157.54     60.93 o 
 -16   2   6      404.32      298.93     34.24 o 
 -14   2   6       19.35       26.80     28.09 o 
 -12   2   6        3.02      -19.30     19.30 o 
 -10   2   6       42.46        0.09     23.00 o 
  -8   2   6      927.86      828.83     31.98 o 
  -6   2   6      372.07      417.49     23.52 o 
  -4   2   6      284.38      295.60     23.41 o 
  -2   2   6     2683.94     2481.34     38.42 o 
   0   2   6     3473.54     3409.90     44.03 o 
   2   2   6     5594.20     5779.94     59.08 o 
   4   2   6      344.28      282.60     22.32 o 
   6   2   6     1628.70     1632.30     37.64 o 
   8   2   6      287.04      264.25     21.99 o 
  10   2   6     3715.36     3599.69     62.49 o 
  12   2   6     3017.46     2866.26     49.41 o 
  14   2   6     4824.81     4819.29     73.49 o 
  16   2   6      321.80      398.08     34.90 o 
  18   2   6      253.74      270.93     34.38 o 
  20   2   6     2382.10     2268.62     65.36 o 
  22   2   6       39.76       41.63     42.97 o 
  24   2   6       34.24       65.39     48.33 o 
  26   2   6      420.98      398.89     57.54 o 
  28   2   6      909.78      984.09     77.65 o 
  30   2   6     1091.35     1117.28     77.09 o 
  32   2   6      533.37      708.95     78.91 o 
  34   2   6       50.84      112.89     82.14 o 
  36   2   6        1.61       45.00     84.93 o 
 -37   3   6       13.96       12.84    149.17 o 
 -35   3   6        0.00       65.24     99.64 o 
 -33   3   6        4.94       41.41     78.18 o 
 -31   3   6        8.57       65.80     75.96 o 
 -29   3   6       21.28      -51.99     51.99 o 
 -27   3   6       17.97      -21.20     40.31 o 
 -25   3   6        4.09       14.96     43.70 o 
 -23   3   6        0.72        9.84     37.32 o 
 -21   3   6       18.42       42.54     36.30 o 
 -19   3   6      291.50      234.35     29.54 o 
 -17   3   6     2094.68     1969.03     53.14 o 
 -15   3   6       31.31        2.71     27.72 o 
 -13   3   6      717.99      973.74    100.61 o 
 -11   3   6       27.73       15.95     30.21 o 
  -9   3   6       65.38       34.35     24.23 o 
  -7   3   6      323.34      275.33     24.48 o 
  -5   3   6     1268.69     1435.88     36.41 o 
  -3   3   6        6.72       22.16     21.15 o 
  -1   3   6      253.92      268.47     23.52 o 
   1   3   6     3751.32     3824.03     50.56 o 
   3   3   6      321.66      270.95     25.82 o 
   5   3   6     1593.52     1526.39     36.73 o 
   7   3   6    10793.85    10690.87    113.66 o 
   9   3   6       32.05       27.66     23.18 o 
  11   3   6      367.16      327.03     30.59 o 
  13   3   6      348.39      293.97     31.55 o 
  15   3   6     5860.78     5748.67     86.44 o 
  17   3   6     3599.28     3573.55     71.91 o 
  19   3   6     1051.91     1048.36     49.93 o 
  21   3   6      851.36     1043.57     51.65 o 
  23   3   6     4752.37     4525.99     93.63 o 
  25   3   6      208.16      218.02     61.16 o 
  27   3   6      448.53      504.58     60.87 o 
  29   3   6        9.56      -19.34     52.45 o 
  31   3   6       32.15        9.66     55.89 o 
  33   3   6      389.26      292.31     65.16 o 
  35   3   6        4.00       88.17     76.36 o 
  37   3   6      634.47      635.43    116.40 o 
 -36   4   6        0.50      -43.25     93.24 o 
 -34   4   6        4.94      -40.26     89.37 o 
 -32   4   6        5.69       67.22     59.33 o 
 -30   4   6        4.05       52.28     54.72 o 
 -28   4   6       27.78       36.68     51.24 o 
 -26   4   6       33.55       56.06     48.59 o 
 -24   4   6       18.62      -37.89     50.39 o 
 -22   4   6        0.20      -38.90     40.36 o 
 -20   4   6      121.49      150.06     42.08 o 
 -18   4   6      432.31      402.66     43.21 o 
 -16   4   6        5.38       19.08     35.16 o 
 -14   4   6      140.89      158.90     34.94 o 
 -12   4   6      134.05       76.35     34.19 o 
 -10   4   6       41.49       63.35     30.54 o 
  -8   4   6      292.83      346.90     44.55 o 
  -6   4   6      279.85      280.56     34.09 o 
  -4   4   6      599.11      632.22     33.35 o 
  -2   4   6      274.59      260.75     28.13 o 
   0   4   6     2690.73     2603.83     54.65 o 
   2   4   6       16.00       16.25     24.94 o 
   4   4   6      106.04      116.03     25.69 o 
   6   4   6      407.68      360.63     29.59 o 
   8   4   6     1347.41     1438.01     71.00 o 
  10   4   6      293.71      276.30     39.60 o 
  12   4   6      462.75      499.58     44.12 o 
  14   4   6      911.13      933.70     41.98 o 
  16   4   6      160.52      202.21     37.67 o 
  18   4   6       18.98       68.87     34.46 o 
  20   4   6       12.73      -16.88     34.01 o 
  22   4   6     2082.60     2125.50     72.25 o 
  24   4   6       10.44       22.01     42.50 o 
  26   4   6        0.38      -27.71     45.11 o 
  28   4   6      127.55        8.11     51.09 o 
  30   4   6     1022.97      963.10     70.13 o 
  32   4   6        1.62      -52.47     52.47 o 
  34   4   6        0.01       67.38     72.66 o 
  36   4   6       56.11      -82.57    104.49 o 
 -35   5   6        0.08      -76.21    102.12 o 
 -33   5   6        1.08      -70.49     70.49 o 
 -31   5   6        4.34      -67.61     70.62 o 
 -29   5   6        0.84      -29.15     63.62 o 
 -27   5   6       10.37       10.19     52.83 o 
 -25   5   6       28.09      -50.65     50.65 o 
 -23   5   6      164.00       84.49     49.03 o 
 -21   5   6       28.33       78.77     55.57 o 
 -19   5   6        0.16       62.02     82.58 o 
 -17   5   6      147.23      169.22     42.42 o 
 -15   5   6       59.07       15.11     35.37 o 
 -13   5   6      617.59      632.97     47.70 o 
 -11   5   6        6.73        9.56     29.89 o 
  -9   5   6      152.89       10.75     31.66 o 
  -7   5   6      214.95      239.21     36.83 o 
  -5   5   6       30.93       18.78     26.89 o 
  -3   5   6      336.30      331.94     29.40 o 
  -1   5   6      818.85      786.41     36.86 o 
   1   5   6      255.67      237.64     28.24 o 
   3   5   6      746.15      727.86     40.88 o 
   5   5   6      704.40      790.57     41.82 o 
   7   5   6     2669.08     2584.19     59.50 o 
   9   5   6      499.69      480.57     39.23 o 
  11   5   6       10.52      -15.86     31.21 o 
  13   5   6    11850.47    11457.32    139.78 o 
  15   5   6      800.42      869.39     47.82 o 
  17   5   6       37.51       19.33     29.85 o 
  19   5   6       42.42       58.68     38.86 o 
  21   5   6      202.75      234.25     44.83 o 
  23   5   6       90.08       87.41     46.24 o 
  25   5   6      312.52      402.01     58.74 o 
  27   5   6      283.71      224.68     58.43 o 
  29   5   6     1072.66     1163.53     93.76 o 
  31   5   6      130.31      198.71     70.59 o 
  33   5   6      322.83      437.15     82.57 o 
  35   5   6       61.53      102.61    108.31 o 
 -34   6   6        9.29      -46.52    137.90 o 
 -32   6   6        6.63       35.99     94.30 o 
 -30   6   6        1.24      -85.40     85.40 o 
 -28   6   6        0.02      -50.29     54.24 o 
 -26   6   6        3.71       44.80     50.00 o 
 -24   6   6        0.51       -3.64     44.83 o 
 -22   6   6        1.24        3.02     43.28 o 
 -20   6   6       21.25      -22.63     39.99 o 
 -18   6   6       31.39       71.21     38.20 o 
 -16   6   6       17.28      -31.08     31.08 o 
 -14   6   6       27.24       41.66     32.61 o 
 -12   6   6       50.92      124.49     34.81 o 
 -10   6   6      199.67      230.40     47.70 o 
  -8   6   6       56.15       36.14     39.26 o 
  -6   6   6        0.08       36.48     39.33 o 
  -4   6   6        2.60       -3.74     36.70 o 
  -2   6   6       46.48       45.46     69.27 o 
   0   6   6      317.49      291.85     39.67 o 
   2   6   6        0.19      -37.03     37.03 o 
   4   6   6      804.26      801.32     48.12 o 
   6   6   6     4141.10     4104.80     86.49 o 
   8   6   6      298.30      314.78     42.31 o 
  10   6   6     1533.80     1539.64     57.78 o 
  12   6   6      370.41      412.44     43.91 o 
  14   6   6     2963.18     2941.90     84.29 o 
  16   6   6      175.87      221.59     43.51 o 
  18   6   6      229.04      212.40     45.64 o 
  20   6   6     1981.43     2064.74     77.99 o 
  22   6   6      551.23      429.10     63.06 o 
  24   6   6     1018.29     1061.25     69.24 o 
  26   6   6       96.62      -12.68     51.57 o 
  28   6   6       38.44      139.85     60.90 o 
  30   6   6       49.43      136.72     63.68 o 
  32   6   6        3.98       27.21    111.32 o 
  34   6   6        0.01      108.60    118.78 o 
 -33   7   6        1.87      -47.18    135.68 o 
 -31   7   6        3.37       19.72     95.47 o 
 -29   7   6        0.03       48.04     71.00 o 
 -27   7   6        4.11       32.98     63.61 o 
 -25   7   6       16.50      -42.15     60.90 o 
 -23   7   6       91.90      165.42     62.09 o 
 -21   7   6       32.99       18.81     59.45 o 
 -19   7   6      133.89      149.65     53.30 o 
 -17   7   6       44.99       66.88     48.46 o 
 -15   7   6      267.07      305.74     48.24 o 
 -13   7   6      468.42      517.40     48.65 o 
 -11   7   6      357.66      440.08     48.95 o 
  -9   7   6      210.32      202.77     43.26 o 
  -7   7   6      176.34      136.82     41.92 o 
  -5   7   6       19.28       -8.04     37.44 o 
  -3   7   6      704.65      700.19     49.07 o 
  -1   7   6        3.75       -9.86     39.54 o 
   1   7   6      384.13      397.08     45.13 o 
   3   7   6        1.07       25.45     35.21 o 
   5   7   6     2476.38     2332.66     69.61 o 
   7   7   6     1029.20      988.36     81.43 o 
   9   7   6     1929.79     1992.53     77.11 o 
  11   7   6     2125.29     2015.36     71.01 o 
  13   7   6       10.38       -4.54     41.36 o 
  15   7   6       35.66      112.44     46.97 o 
  17   7   6      516.91      421.96     55.55 o 
  19   7   6      195.28      304.97     73.17 o 
  21   7   6      530.39      515.55     64.66 o 
  23   7   6      147.91      180.83     61.74 o 
  25   7   6      623.17      714.22     82.15 o 
  27   7   6      257.46      432.83    103.76 o 
  29   7   6       47.93       45.76     79.38 o 
  31   7   6      194.87      459.08    115.06 o 
  33   7   6       29.27      -10.67    146.41 o 
 -32   8   6        0.92     -114.84    128.67 o 
 -30   8   6       26.79        7.92    124.95 o 
 -28   8   6       25.52      -21.14     67.95 o 
 -26   8   6       39.87       40.16     65.45 o 
 -24   8   6        0.91      -24.67     76.16 o 
 -22   8   6        0.90        7.97     54.51 o 
 -20   8   6       28.25       60.72     90.09 o 
 -18   8   6       16.72       79.09     52.26 o 
 -16   8   6       57.58      100.10     67.99 o 
 -14   8   6        9.87      -41.82     41.82 o 
 -12   8   6      507.20      572.39     53.78 o 
 -10   8   6       39.34       59.67     40.68 o 
  -8   8   6       69.86       91.16     40.26 o 
  -6   8   6      303.19      289.97     43.06 o 
  -4   8   6      548.20      573.20     47.04 o 
  -2   8   6      446.95      503.27     46.30 o 
   0   8   6        2.50      -23.13     42.42 o 
   2   8   6      554.39      605.90     50.44 o 
   4   8   6        2.16      -18.62     40.09 o 
   6   8   6        3.85       18.39     40.84 o 
   8   8   6     1389.49     1298.54     65.61 o 
  10   8   6       26.13       65.39     45.56 o 
  12   8   6     1043.31     1030.92     66.39 o 
  14   8   6        7.96       -0.94     44.96 o 
  16   8   6     1421.70     1468.92     73.53 o 
  18   8   6      281.36      303.58     56.70 o 
  20   8   6        1.75      -35.53     53.50 o 
  22   8   6       17.41       10.60     55.49 o 
  24   8   6      201.97      124.58     72.47 o 
  26   8   6        7.59      -59.38     59.38 o 
  28   8   6       57.55       56.02     74.39 o 
  30   8   6      152.62       17.70    121.11 o 
  32   8   6      398.94      408.78    113.91 o 
 -31   9   6        8.51       15.24    130.56 o 
 -29   9   6       14.31     -105.16    105.16 o 
 -27   9   6       10.36        4.75     86.76 o 
 -25   9   6        0.37       99.06     81.12 o 
 -23   9   6        0.14       24.65     58.72 o 
 -21   9   6        0.31      -14.57     56.88 o 
 -19   9   6        0.04      -34.03     51.98 o 
 -17   9   6      127.50      186.35     53.19 o 
 -15   9   6       63.48       97.71     49.05 o 
 -13   9   6       52.97       19.62     48.09 o 
 -11   9   6       12.38       26.86     53.75 o 
  -9   9   6      327.64      444.83     61.24 o 
  -7   9   6        7.30      -48.18     48.18 o 
  -5   9   6        0.18      -33.44     47.15 o 
  -3   9   6        2.79      -21.38     47.21 o 
  -1   9   6      115.75      158.30     55.65 o 
   1   9   6        9.86      -25.53     50.98 o 
   3   9   6      231.48      283.13     56.24 o 
   5   9   6     1189.23     1066.24     72.28 o 
   7   9   6      502.13      555.61     53.01 o 
   9   9   6      373.15      455.43     54.91 o 
  11   9   6      112.98      132.32     51.22 o 
  13   9   6       60.15       19.07     50.85 o 
  15   9   6      159.16      134.60     54.70 o 
  17   9   6       83.97       76.61     58.40 o 
  19   9   6       44.80       65.68     54.20 o 
  21   9   6      225.28      237.90     74.49 o 
  23   9   6       22.87       -1.44     58.10 o 
  25   9   6      184.09      230.50     66.56 o 
  27   9   6      112.85      134.47     68.17 o 
  29   9   6        0.79       42.67     96.92 o 
  31   9   6       53.34      272.05    128.96 o 
 -30  10   6       21.01      -93.81    115.06 o 
 -28  10   6       28.62      -22.77    110.33 o 
 -26  10   6       21.48      133.68     85.49 o 
 -24  10   6        3.12      121.53     83.10 o 
 -22  10   6       28.96       13.29     60.44 o 
 -20  10   6        0.03      -26.71     56.90 o 
 -18  10   6        2.10       34.54     53.60 o 
 -16  10   6       30.26      -33.03     66.23 o 
 -14  10   6       44.15       -8.77     54.31 o 
 -12  10   6       13.79      -30.58     50.23 o 
 -10  10   6        0.07      -34.77     77.20 o 
  -8  10   6      206.99      182.30     57.16 o 
  -6  10   6      256.60      247.17     72.69 o 
  -4  10   6        8.02       25.43     39.67 o 
  -2  10   6       37.13       20.01     32.41 o 
   0  10   6      162.01      -40.32     50.93 o 
   2  10   6        0.70        5.90     50.89 o 
   4  10   6      486.37      431.55     62.15 o 
   6  10   6        7.62      -37.36     55.01 o 
   8  10   6        4.20       32.18     65.80 o 
  10  10   6       81.73       58.07     62.54 o 
  12  10   6       44.04       11.90     51.19 o 
  14  10   6      135.95      111.65     66.92 o 
  16  10   6      328.72      236.95     60.31 o 
  18  10   6        5.96       31.29     60.11 o 
  20  10   6        7.42      -21.96     66.93 o 
  22  10   6      902.17      997.03     91.56 o 
  24  10   6      124.20       50.90     66.12 o 
  26  10   6       15.60      -43.71     67.61 o 
  28  10   6        8.15       57.65    102.10 o 
  30  10   6       48.77        9.39    107.43 o 
 -27  11   6        6.84       73.33    112.63 o 
 -25  11   6        0.06      -12.70     81.74 o 
 -23  11   6        1.97        2.67     65.16 o 
 -21  11   6        0.45       56.27     72.82 o 
 -19  11   6        9.18       33.46     66.95 o 
 -17  11   6        9.05        5.96     65.65 o 
 -15  11   6       53.52       -2.25     63.79 o 
 -13  11   6      218.60      178.80     55.45 o 
 -11  11   6        1.37      -27.05     54.94 o 
  -9  11   6        5.12       49.53     50.82 o 
  -7  11   6        0.72      -53.99     53.99 o 
  -5  11   6      123.64      177.24     57.66 o 
  -3  11   6       57.23       59.72     59.22 o 
  -1  11   6      203.32      128.71     60.54 o 
   1  11   6        0.40       36.53     57.24 o 
   3  11   6       60.86       95.32     53.69 o 
   5  11   6      285.85       41.28     83.96 o 
   7  11   6      548.78      549.55     68.74 o 
   9  11   6        2.28      -27.25     57.79 o 
  11  11   6        0.96      -41.02     89.99 o 
  13  11   6        9.06      -21.43     64.12 o 
  15  11   6      498.56      488.85     67.41 o 
  17  11   6        3.85        8.92     74.96 o 
  19  11   6      373.85      421.30     73.97 o 
  21  11   6        2.32       94.23     79.51 o 
  23  11   6      211.99      179.99     75.76 o 
  25  11   6       10.95      -87.64     87.64 o 
  27  11   6       19.39       44.39    132.94 o 
 -26  12   6        4.65      117.91    115.84 o 
 -24  12   6        0.00       72.35    104.50 o 
 -22  12   6        7.15      -11.54     77.94 o 
 -20  12   6       32.65       36.54     75.69 o 
 -18  12   6       22.27       87.50     74.92 o 
 -16  12   6       14.28       77.48     70.04 o 
 -14  12   6       10.68       13.46     29.54 o 
 -12  12   6       25.40        5.22     53.74 o 
 -10  12   6       37.30      113.92     63.28 o 
  -8  12   6        0.10      -38.12     56.35 o 
  -6  12   6        2.39      -24.39     55.75 o 
  -4  12   6       19.36       39.33     56.14 o 
  -2  12   6       18.08       -3.85     80.49 o 
   0  12   6      135.41      146.57     63.14 o 
   2  12   6       76.47       35.56     73.14 o 
   4  12   6       29.82       78.99     58.76 o 
   6  12   6      110.88       27.86     60.42 o 
   8  12   6      108.93       12.62     28.51 o 
  10  12   6        9.28      -61.60     61.60 o 
  12  12   6      130.18      158.55     70.97 o 
  14  12   6      107.90      209.24     74.14 o 
  16  12   6       59.80       48.64    118.04 o 
  18  12   6       91.59      130.33     82.01 o 
  20  12   6        0.08       49.48     77.46 o 
  22  12   6       70.71      110.08     74.26 o 
  24  12   6       23.47       -8.25     87.60 o 
  26  12   6       24.47        2.14    117.34 o 
 -23  13   6        0.05     -103.60    119.02 o 
 -21  13   6       16.30       14.55     99.38 o 
 -19  13   6       29.96      -72.25     72.25 o 
 -17  13   6       11.00       27.19     56.77 o 
 -15  13   6        0.25      -65.49     65.49 o 
 -13  13   6        0.01      -34.70     65.71 o 
 -11  13   6        7.28       76.87     59.77 o 
  -9  13   6        8.87      -12.74     63.69 o 
  -7  13   6       15.79      104.30     76.29 o 
  -5  13   6        0.03       68.13     76.25 o 
  -3  13   6        3.24      -35.37     84.78 o 
  -1  13   6       94.70      -46.35     80.92 o 
   1  13   6        0.93      -71.42     71.42 o 
   3  13   6        4.77      -39.41     72.38 o 
   5  13   6       10.22        1.33     75.66 o 
   7  13   6       11.43      -74.91     74.91 o 
   9  13   6       23.40      -19.69     90.54 o 
  11  13   6      203.56       74.94    154.38 o 
  13  13   6       92.39       97.27     90.50 o 
  15  13   6       11.73      113.13     76.92 o 
  17  13   6       44.49      190.35     82.99 o 
  19  13   6        1.61      -84.45     84.45 o 
  21  13   6        8.90      -64.83    165.35 o 
  23  13   6        1.01       56.83    110.98 o 
 -20  14   6       37.31       -9.15     76.21 o 
 -18  14   6       21.70       67.72     78.85 o 
 -16  14   6        2.43      -74.96     74.96 o 
 -14  14   6        6.36       69.47     73.31 o 
 -12  14   6        6.11      -65.47     65.47 o 
 -10  14   6        1.80      -79.45     79.45 o 
  -8  14   6       58.01       13.70    101.02 o 
  -6  14   6       84.24       60.70     80.40 o 
  -4  14   6       66.17       -2.49     76.55 o 
  -2  14   6       11.66       40.40     83.61 o 
   0  14   6      124.98       68.55     76.01 o 
   2  14   6      156.02      142.46     79.77 o 
   4  14   6        4.39      174.81     80.47 o 
   6  14   6        1.38      -61.40     79.73 o 
   8  14   6        1.57      -81.78     81.78 o 
  10  14   6       71.22       35.75     85.91 o 
  12  14   6      109.84      315.94     94.93 o 
  14  14   6       23.13      -11.09     32.60 o 
  16  14   6       45.80      175.01     98.14 o 
  18  14   6       20.03      132.25    101.09 o 
  20  14   6       13.25       29.86    102.26 o 
 -17  15   6        0.42      -59.43     98.12 o 
 -15  15   6        8.58       -0.27     91.66 o 
 -13  15   6        6.72       55.68     90.22 o 
 -11  15   6       15.84       88.44     83.21 o 
  -9  15   6        4.98       83.05     69.99 o 
  -7  15   6        3.75       78.85     83.02 o 
  -5  15   6       56.24       54.22     80.78 o 
  -3  15   6       25.83       31.75     89.77 o 
  -1  15   6       31.34      311.63     93.07 o 
   1  15   6       19.31      -36.49     79.47 o 
   3  15   6        3.02      161.28     84.91 o 
   5  15   6        0.05      -65.74     78.74 o 
   7  15   6        0.38       14.16     84.65 o 
   9  15   6       77.52       78.36     90.91 o 
  11  15   6       18.82      160.75     91.85 o 
  13  15   6       30.92      222.55     93.29 o 
  15  15   6       36.78      -44.21     95.55 o 
  17  15   6      123.26      362.50    151.01 o 
 -12  16   6        0.54      110.93     94.27 o 
 -10  16   6        0.29      -84.90     84.90 o 
  -8  16   6        5.94       21.12     72.21 o 
  -6  16   6        0.56       36.02     83.26 o 
  -4  16   6        0.68       42.83     90.44 o 
  -2  16   6        9.30      -28.29     58.57 o 
   0  16   6       22.13      -44.63     44.63 o 
   2  16   6        6.89      -44.70     45.78 o 
   4  16   6        0.04       36.95     28.45 o 
   6  16   6        4.48       30.39     20.71 o 
   8  16   6       24.52      127.96    186.08 o 
  10  16   6       15.33      -14.62     90.24 o 
  12  16   6        1.81       38.01     88.57 o 
 -35   1   7        0.06      -40.56     79.47 o 
 -33   1   7        3.48       79.94     64.76 o 
 -31   1   7        0.51      -60.34     60.34 o 
 -29   1   7        2.42        0.69     57.19 o 
 -27   1   7       90.72      142.13     57.75 o 
 -25   1   7       40.25       38.50     51.14 o 
 -23   1   7      231.38      188.76     50.15 o 
 -21   1   7        0.89      -28.91     41.64 o 
 -19   1   7        0.68       32.96     37.24 o 
 -17   1   7       54.55       65.41     47.42 o 
 -15   1   7        5.78      -26.60     31.79 o 
 -13   1   7       72.05       59.39     31.03 o 
 -11   1   7      181.25      255.79     33.16 o 
  -9   1   7       84.18       64.34     25.31 o 
  -7   1   7      170.31      215.88     32.70 o 
  -5   1   7       52.03       60.00     24.25 o 
  -3   1   7      432.54      408.95     27.96 o 
  -1   1   7      443.51      474.63     28.86 o 
   1   1   7      193.92      185.82     23.96 o 
   3   1   7     1745.91     1787.88     40.85 o 
   5   1   7      187.93      165.41     25.14 o 
   7   1   7      472.10      466.00     43.41 o 
   9   1   7      329.62      323.22     28.43 o 
  11   1   7      270.10      203.77     32.30 o 
  13   1   7       13.86        8.38     28.04 o 
  15   1   7       34.98      -24.73     28.09 o 
  17   1   7      341.88      344.43     39.70 o 
  19   1   7       52.14       97.58     39.00 o 
  21   1   7      425.11      311.02     47.14 o 
  23   1   7        0.44        5.45     48.58 o 
  25   1   7      235.84      215.89     56.40 o 
  27   1   7       37.00      100.60     60.90 o 
  29   1   7        0.69       35.23     72.79 o 
  31   1   7       71.69       84.43     79.23 o 
  33   1   7        2.80       88.13     84.62 o 
  35   1   7      158.69      118.97    109.06 o 
 -34   2   7        0.01       97.31     87.73 o 
 -32   2   7        3.99       59.45     61.59 o 
 -30   2   7       14.86      -59.30     59.30 o 
 -28   2   7        5.55      -56.58     56.58 o 
 -26   2   7       11.76       14.15     57.79 o 
 -24   2   7       23.02        2.85     50.91 o 
 -22   2   7        7.84        7.43     42.79 o 
 -20   2   7      107.84      110.76     39.41 o 
 -18   2   7        1.33      -35.84     35.84 o 
 -16   2   7       99.74       79.87     34.79 o 
 -14   2   7       16.10        2.16     28.87 o 
 -12   2   7       58.25       -9.17     28.13 o 
 -10   2   7      276.39      337.86     31.91 o 
  -8   2   7      413.89      413.89     38.04 o 
  -6   2   7       29.38      200.93     69.15 o 
  -4   2   7      729.12      668.75     32.68 o 
  -2   2   7      245.02      286.78     26.67 o 
   0   2   7     1195.69     1096.13     37.13 o 
   2   2   7       14.79      -13.63     24.45 o 
   4   2   7      300.01      331.55     30.49 o 
   6   2   7        6.49       40.13     27.42 o 
   8   2   7      340.83      336.83     31.33 o 
  10   2   7     2875.91     2797.76     56.14 o 
  12   2   7      849.14      843.76     39.12 o 
  14   2   7        0.16      -30.05     30.05 o 
  16   2   7       90.46       93.64     33.57 o 
  18   2   7     1061.35     1165.17     55.93 o 
  20   2   7      204.64      204.57     49.25 o 
  22   2   7       19.93       37.79     50.50 o 
  24   2   7      183.54      176.36     54.20 o 
  26   2   7      111.20      115.05     71.67 o 
  28   2   7      181.94      156.30     64.77 o 
  30   2   7       33.78       61.18     67.55 o 
  32   2   7      139.17      107.42     82.42 o 
  34   2   7       30.91      149.72     84.53 o 
 -35   3   7        0.44       -9.22    149.13 o 
 -33   3   7        0.12      127.46    101.38 o 
 -31   3   7        0.10        3.84     78.04 o 
 -29   3   7        5.07        4.30     73.29 o 
 -27   3   7       19.58      -59.07     59.07 o 
 -25   3   7       58.15      139.38     45.24 o 
 -23   3   7       40.32      124.09     44.25 o 
 -21   3   7        0.66       19.69     40.51 o 
 -19   3   7       14.26      -17.54     35.56 o 
 -17   3   7       77.41      141.44     35.96 o 
 -15   3   7        4.54      -30.60     30.60 o 
 -13   3   7       68.49       69.43     27.17 o 
 -11   3   7       90.55      101.60     28.76 o 
  -9   3   7      700.09      741.85     35.67 o 
  -7   3   7      125.60       69.52     26.48 o 
  -5   3   7      792.06      761.31     37.22 o 
  -3   3   7       13.42      -32.21     32.21 o 
  -1   3   7        1.23      -24.61     24.61 o 
   1   3   7      185.15      174.64     27.35 o 
   3   3   7      427.06      430.88     34.71 o 
   5   3   7      219.67      169.27     29.05 o 
   7   3   7     2115.42     1979.22     47.46 o 
   9   3   7      335.29      362.14     33.39 o 
  11   3   7     6939.12     6874.12     94.73 o 
  13   3   7        0.84      -20.51     31.07 o 
  15   3   7       11.53      -32.05     32.05 o 
  17   3   7      275.94      317.81     40.21 o 
  19   3   7      236.21      192.35     40.48 o 
  21   3   7        5.19       11.07     40.87 o 
  23   3   7       59.70      118.91     51.58 o 
  25   3   7      352.21      429.77     60.61 o 
  27   3   7       58.14       57.25     55.84 o 
  29   3   7       13.40       96.12     57.50 o 
  31   3   7       12.43       94.09     61.04 o 
  33   3   7       15.38      -64.34     64.34 o 
  35   3   7        0.32       81.70     95.39 o 
 -34   4   7        0.05      -91.69     92.49 o 
 -32   4   7        0.44       -7.48     94.16 o 
 -30   4   7        0.52      -69.64     69.64 o 
 -28   4   7        5.10        8.80     58.10 o 
 -26   4   7        0.01      -14.48     56.17 o 
 -24   4   7      154.51      144.59     52.73 o 
 -22   4   7        0.37       59.49     45.59 o 
 -20   4   7       20.65       60.06     44.65 o 
 -18   4   7       35.61       60.59     41.54 o 
 -16   4   7       53.01       90.26     38.46 o 
 -14   4   7       53.45       46.50     35.06 o 
 -12   4   7        6.59      -30.50     38.25 o 
 -10   4   7      545.17      544.81     40.55 o 
  -8   4   7      255.86      247.00     35.88 o 
  -6   4   7        4.73       32.94     30.97 o 
  -4   4   7      629.15      607.27     41.32 o 
  -2   4   7      176.30      177.17     32.95 o 
   0   4   7      501.73      500.07     37.90 o 
   2   4   7       64.64       55.71     34.73 o 
   4   4   7      449.55      443.13     37.37 o 
   6   4   7        7.62      -16.23     30.80 o 
   8   4   7       58.95       35.48     35.51 o 
  10   4   7     2030.91     1973.09     60.40 o 
  12   4   7      508.66      550.38     37.36 o 
  14   4   7        6.90       29.96     31.98 o 
  16   4   7      477.76      427.90     38.65 o 
  18   4   7      133.91       75.18     36.10 o 
  20   4   7      214.51      250.93     41.11 o 
  22   4   7       57.03       86.03     42.49 o 
  24   4   7      167.22      215.38     49.63 o 
  26   4   7      434.19      515.95     58.94 o 
  28   4   7      149.82      213.49     58.23 o 
  30   4   7       12.11       21.88     69.15 o 
  32   4   7        0.48       23.70     74.49 o 
  34   4   7        4.00       63.51    129.88 o 
 -33   5   7        2.91        3.97    111.97 o 
 -31   5   7        2.28       26.49    148.24 o 
 -29   5   7       12.28       16.19     83.80 o 
 -27   5   7        3.73       45.62     77.32 o 
 -25   5   7       75.18      219.90     67.29 o 
 -23   5   7      221.36      262.38     57.17 o 
 -21   5   7       39.53       27.62     49.50 o 
 -19   5   7        4.72       -3.92     45.21 o 
 -17   5   7       25.07       63.32     43.26 o 
 -15   5   7       18.48       41.58     39.71 o 
 -13   5   7       49.61        0.42     38.54 o 
 -11   5   7        8.07       43.51     37.39 o 
  -9   5   7      111.37       85.85     36.97 o 
  -7   5   7      153.81      144.31     35.79 o 
  -5   5   7      210.20      188.68     30.50 o 
  -3   5   7      142.38      102.62     37.69 o 
  -1   5   7      139.67      107.92     32.28 o 
   1   5   7      231.26      317.90     33.69 o 
   3   5   7       11.99       34.25     29.57 o 
   5   5   7      103.50      111.25     46.73 o 
   7   5   7      626.84      535.62     84.40 o 
   9   5   7     1466.04     1555.88     74.99 o 
  11   5   7      571.48      611.57     54.06 o 
  13   5   7      554.30      575.52     57.09 o 
  15   5   7       92.50       55.56     52.69 o 
  17   5   7      412.44      476.38     47.20 o 
  19   5   7      152.38      216.43     44.34 o 
  21   5   7      526.33      489.85     53.82 o 
  23   5   7      113.43      104.37     49.56 o 
  25   5   7        2.17        3.06     57.30 o 
  27   5   7      229.84      307.22     73.07 o 
  29   5   7       77.06      126.89     72.27 o 
  31   5   7      211.86      124.90     91.98 o 
  33   5   7        0.95      152.65    118.77 o 
 -32   6   7        0.63      -36.67    229.05 o 
 -30   6   7        6.05      -95.81     95.81 o 
 -28   6   7        2.96      -88.13     88.13 o 
 -26   6   7        1.12      -16.78     79.10 o 
 -24   6   7       36.93      -13.06     52.22 o 
 -22   6   7        0.45      -23.56     46.49 o 
 -20   6   7      101.78      132.90     46.96 o 
 -18   6   7      168.22      107.71     43.79 o 
 -16   6   7        0.87       -7.15     37.94 o 
 -14   6   7        2.51      -31.19     36.07 o 
 -12   6   7        0.12      -35.17     35.17 o 
 -10   6   7        0.04      -19.43     31.22 o 
  -8   6   7      169.19      237.59     36.54 o 
  -6   6   7       37.94       82.56     32.43 o 
  -4   6   7       53.11       92.02     30.96 o 
  -2   6   7     1200.00     1106.66     59.74 o 
   0   6   7      791.43      836.23     58.38 o 
   2   6   7      215.79      225.42     41.81 o 
   4   6   7      109.29      123.61     39.87 o 
   6   6   7      278.06      280.92     43.97 o 
   8   6   7      438.57      513.99     48.82 o 
  10   6   7      219.75      205.71     44.51 o 
  12   6   7      931.27     1002.01     60.30 o 
  14   6   7       51.19      144.09     45.84 o 
  16   6   7       35.59       11.61     36.16 o 
  18   6   7        4.62       21.20     45.37 o 
  20   6   7      478.50      629.52     60.11 o 
  22   6   7       12.79       10.08     49.75 o 
  24   6   7      331.61      388.23     69.69 o 
  26   6   7       58.63       40.90     56.41 o 
  28   6   7      143.31      116.36     66.20 o 
  30   6   7       31.47       26.81    110.23 o 
  32   6   7       40.18      112.90    120.19 o 
 -31   7   7        0.00      -73.55    155.55 o 
 -29   7   7        4.73      -78.41     88.51 o 
 -27   7   7        0.95       -3.10     71.52 o 
 -25   7   7        0.06       37.82     69.72 o 
 -23   7   7        0.07       46.36     61.76 o 
 -21   7   7       75.66       41.14     57.77 o 
 -19   7   7        5.38      127.90     55.80 o 
 -17   7   7        0.04       11.14     51.74 o 
 -15   7   7      170.08      111.59     51.01 o 
 -13   7   7       84.35      146.32     49.60 o 
 -11   7   7       95.36      120.98     47.59 o 
  -9   7   7       14.75       63.99     44.68 o 
  -7   7   7        2.30      -33.24     41.75 o 
  -5   7   7       12.13      -41.63     41.63 o 
  -3   7   7        3.98       18.10     40.99 o 
  -1   7   7       77.07      120.21     40.62 o 
   1   7   7      112.87       80.19     39.44 o 
   3   7   7      317.49      291.79     44.63 o 
   5   7   7     3211.81     3428.83    120.04 o 
   7   7   7      675.84      651.73     53.74 o 
   9   7   7       70.51       15.60     42.92 o 
  11   7   7      112.68      111.69     45.13 o 
  13   7   7        5.59      -44.14     44.14 o 
  15   7   7        2.11      -48.38     51.74 o 
  17   7   7      409.03      498.54     65.90 o 
  19   7   7       46.69       29.22     56.62 o 
  21   7   7       12.49       15.58     38.20 o 
  23   7   7      207.19      271.79     73.77 o 
  25   7   7       23.59        0.66     68.02 o 
  27   7   7      104.96       56.13     70.02 o 
  29   7   7      105.22      104.43    100.94 o 
  31   7   7        0.42      -61.35    110.59 o 
 -30   8   7        3.17       60.59    139.12 o 
 -28   8   7        2.80      251.20    134.12 o 
 -26   8   7        0.26       90.25     71.12 o 
 -24   8   7        0.15       31.09     63.72 o 
 -22   8   7        6.16      124.99    127.12 o 
 -20   8   7       12.78      -55.60     55.60 o 
 -18   8   7       32.66       24.95     69.91 o 
 -16   8   7       75.64       79.93     52.15 o 
 -14   8   7        1.11      -34.70     46.63 o 
 -12   8   7       37.51        9.79     47.72 o 
 -10   8   7        0.02      -17.72     45.68 o 
  -8   8   7       54.92       70.48     49.98 o 
  -6   8   7       60.19       78.93     46.13 o 
  -4   8   7       55.86       44.68     42.92 o 
  -2   8   7       37.48        5.99     54.48 o 
   0   8   7        3.56      -42.76     42.76 o 
   2   8   7      660.19      687.23     57.64 o 
   4   8   7      390.48      399.44     53.15 o 
   6   8   7      912.06      901.12     63.71 o 
   8   8   7       47.10       39.13     50.37 o 
  10   8   7      106.81       41.97     51.05 o 
  12   8   7        2.54      -50.63     50.63 o 
  14   8   7        2.14       57.25     55.51 o 
  16   8   7       40.44       40.89     58.56 o 
  18   8   7      811.06      826.62     83.39 o 
  20   8   7       88.31      182.30     79.94 o 
  22   8   7        0.55      -54.63     79.71 o 
  24   8   7      205.57      319.92    107.68 o 
  26   8   7      512.41      638.11     87.16 o 
  28   8   7       24.68      128.35    109.99 o 
  30   8   7        3.47      -35.02    114.15 o 
 -29   9   7        0.08       88.45    137.74 o 
 -27   9   7        0.90      -42.53    132.00 o 
 -25   9   7       13.38      124.91     93.81 o 
 -23   9   7       18.60      -77.07     96.34 o 
 -21   9   7       12.22       17.08     75.14 o 
 -19   9   7       24.76      -20.37     57.28 o 
 -17   9   7       57.91       77.59     57.85 o 
 -15   9   7      486.43      526.83     58.61 o 
 -13   9   7      298.36      304.27     53.30 o 
 -11   9   7        6.85       35.22     49.19 o 
  -9   9   7      135.45      162.94     50.13 o 
  -7   9   7       23.85       -0.60     61.15 o 
  -5   9   7      456.04      444.24     53.10 o 
  -3   9   7       32.55       53.27     47.25 o 
  -1   9   7       67.89       62.96     50.07 o 
   1   9   7        5.07       24.85     46.03 o 
   3   9   7      398.13      421.05     53.75 o 
   5   9   7     2354.17     2225.13     84.76 o 
   7   9   7      355.07      380.49     56.02 o 
   9   9   7       10.07        0.19     50.65 o 
  11   9   7      461.91      559.82     63.17 o 
  13   9   7       77.98       35.75     56.36 o 
  15   9   7       66.12       23.86     56.50 o 
  17   9   7       37.76       30.40     66.01 o 
  19   9   7      270.81      385.71     71.50 o 
  21   9   7       21.61       40.78     65.05 o 
  23   9   7        1.03       44.14     68.16 o 
  25   9   7      411.56      432.77     90.28 o 
  27   9   7        8.61      103.60    122.15 o 
  29   9   7        3.06     -141.03    141.03 o 
 -28  10   7        1.50     -112.11    112.11 o 
 -26  10   7        0.58      -42.41    107.63 o 
 -24  10   7        1.92       31.98     80.97 o 
 -22  10   7        0.38       -8.47     63.49 o 
 -20  10   7        0.05       10.33     61.06 o 
 -18  10   7        2.02      -57.27     57.27 o 
 -16  10   7       37.28       68.22     62.62 o 
 -14  10   7        3.33      -41.66     50.38 o 
 -12  10   7        0.30       32.32     49.61 o 
 -10  10   7       20.60      -59.96     59.96 o 
  -8  10   7        1.60      -40.38     68.11 o 
  -6  10   7        9.61       80.12     58.95 o 
  -4  10   7        8.42      -27.86     62.63 o 
  -2  10   7       13.83       65.29     63.12 o 
   0  10   7        4.25       -6.33     57.99 o 
   2  10   7       72.40      176.75     63.27 o 
   4  10   7      326.85      349.31     72.70 o 
   6  10   7      228.43      211.02     55.79 o 
   8  10   7       26.09      -18.37     52.07 o 
  10  10   7      221.82      163.47     57.78 o 
  12  10   7      115.96       81.32     57.06 o 
  14  10   7       79.97      192.97     63.60 o 
  16  10   7       31.69        3.76     61.13 o 
  18  10   7      238.10      168.75     69.82 o 
  20  10   7        9.45       15.51     69.20 o 
  22  10   7      121.25      230.27     94.98 o 
  24  10   7      136.69       50.46    114.72 o 
  26  10   7      134.00     -116.81    121.08 o 
  28  10   7       29.65      -38.56    124.05 o 
 -25  11   7        0.62        2.10    108.30 o 
 -23  11   7        0.02       36.62     82.12 o 
 -21  11   7        1.19       27.10     78.11 o 
 -19  11   7        1.40      -53.11     61.39 o 
 -17  11   7       48.98      -13.06     78.43 o 
 -15  11   7      101.53       67.48     69.78 o 
 -13  11   7        0.62       63.57     60.33 o 
 -11  11   7        1.90       67.16     66.41 o 
  -9  11   7       25.68       55.39     96.05 o 
  -7  11   7       21.39       -0.18     64.05 o 
  -5  11   7        5.02        8.62     59.70 o 
  -3  11   7       12.21        8.54     70.12 o 
  -1  11   7       33.79      -40.48     75.39 o 
   1  11   7       51.45      114.39     61.45 o 
   3  11   7        0.91       46.48     61.41 o 
   5  11   7       24.21       83.07     66.61 o 
   7  11   7       35.91       30.52     68.48 o 
   9  11   7       63.22      177.92     69.82 o 
  11  11   7       53.93       26.87     68.88 o 
  13  11   7       99.57       31.55     60.87 o 
  15  11   7        3.39      -11.40     61.60 o 
  17  11   7      148.03      168.91     70.40 o 
  19  11   7       69.70       49.44     79.10 o 
  21  11   7       17.14       23.11     73.68 o 
  23  11   7       60.89      165.56    118.30 o 
  25  11   7       55.26      178.42    123.21 o 
 -22  12   7        0.15      282.12    113.94 o 
 -20  12   7        0.48      100.95    104.13 o 
 -18  12   7        0.54       82.30     75.68 o 
 -16  12   7        2.47       14.08     74.11 o 
 -14  12   7        5.88      -26.62     67.79 o 
 -12  12   7       12.07       -9.87     97.60 o 
 -10  12   7       54.96      -51.07     87.93 o 
  -8  12   7       95.53       96.18     64.96 o 
  -6  12   7        0.33       35.68     29.82 o 
  -4  12   7       22.36       14.44     32.84 o 
  -2  12   7       28.85        2.95     24.25 o 
   0  12   7       43.52      -16.88     53.53 o 
   2  12   7        2.73      -22.83     71.70 o 
   4  12   7       23.81      -50.21     63.42 o 
   6  12   7       86.72      111.38     94.90 o 
   8  12   7       70.23      157.82     70.81 o 
  10  12   7       52.90       66.45     72.47 o 
  12  12   7       75.62      167.55     74.91 o 
  14  12   7       67.28      196.44     79.64 o 
  16  12   7      189.92      128.78     69.49 o 
  18  12   7        2.62       58.43     71.56 o 
  20  12   7      252.96      247.98     92.20 o 
  22  12   7       14.62      -97.86    163.87 o 
 -21  13   7        0.39      -99.00     99.00 o 
 -19  13   7        2.60       18.87    100.61 o 
 -17  13   7        0.16      -94.20     94.20 o 
 -15  13   7        5.84      -58.55     72.62 o 
 -13  13   7        3.05      -27.51     47.70 o 
 -11  13   7        0.02       13.21     55.81 o 
  -9  13   7        0.38      -85.51     85.51 o 
  -7  13   7        1.76        1.90     68.26 o 
  -5  13   7        4.06       -6.32     71.88 o 
  -3  13   7       12.68      -51.66     71.60 o 
  -1  13   7        0.08       -0.22     66.70 o 
   1  13   7       20.17       68.18     68.23 o 
   3  13   7        6.71      154.38     69.59 o 
   5  13   7      233.37      279.04     60.93 o 
   7  13   7       50.96       36.93     89.49 o 
   9  13   7       36.36       50.94     71.99 o 
  11  13   7       15.60      -24.76     84.05 o 
  13  13   7      127.38      233.61     83.74 o 
  15  13   7       42.78      -69.40     80.60 o 
  17  13   7        0.72       60.92     90.62 o 
  19  13   7        1.84      140.71     85.66 o 
  21  13   7       73.16       10.09    114.99 o 
 -16  14   7        6.06       14.96     63.87 o 
 -14  14   7        0.02       64.69     98.20 o 
 -12  14   7        0.07       -3.62     95.74 o 
 -10  14   7        0.10       26.45     73.34 o 
  -8  14   7        6.44      -54.57     72.40 o 
  -6  14   7        2.20      -37.77     77.11 o 
  -4  14   7        0.13       21.58     76.15 o 
  -2  14   7        0.71       17.18     89.85 o 
   0  14   7        1.02       10.10     87.39 o 
   2  14   7        1.06       48.63     88.45 o 
   4  14   7       65.17      155.19     89.94 o 
   6  14   7        0.09       61.23    103.92 o 
   8  14   7       26.48      104.27     94.77 o 
  10  14   7       51.30      -23.80     23.80 o 
  12  14   7      226.63      416.85     90.16 o 
  14  14   7       64.35      -22.48     89.04 o 
  16  14   7        0.11      -87.65    102.59 o 
 -11  15   7        4.12       63.61     91.88 o 
  -9  15   7        0.63      -66.74     66.74 o 
  -7  15   7       50.88       46.41    106.23 o 
  -5  15   7        7.70       27.40    103.76 o 
  -3  15   7        6.83       -9.73    123.39 o 
  -1  15   7        1.35      -40.97     88.76 o 
   1  15   7        1.75       -4.09     86.43 o 
   3  15   7       19.78      -65.83     88.83 o 
   5  15   7        2.54       62.55     92.23 o 
   7  15   7        0.01       81.37     90.93 o 
   9  15   7        0.56      235.62    176.17 o 
  11  15   7       52.05       18.03     97.80 o 
  -2  16   7        0.88      -64.57     89.79 o 
   0  16   7       11.15       40.38     87.88 o 
   2  16   7       28.56      -84.85     84.85 o 
 -32   0   8        0.50       -6.76     95.04 o 
 -30   0   8        0.52       40.15    102.88 o 
 -28   0   8        4.42      -66.41     90.46 o 
 -26   0   8       90.57      133.97     86.59 o 
 -24   0   8      164.44       52.97     70.36 o 
 -22   0   8       58.23      -35.85     66.69 o 
 -20   0   8       84.36      165.01     70.37 o 
 -18   0   8      173.80       43.81     63.22 o 
 -16   0   8        1.09       46.35     60.10 o 
 -14   0   8      245.97      249.61     64.24 o 
 -12   0   8      106.73      129.91     51.27 o 
 -10   0   8        2.05       -8.34     42.94 o 
  -8   0   8       60.25       32.38     43.34 o 
  -6   0   8     1637.46     1645.86     86.71 o 
  -4   0   8      196.17      321.69     46.39 o 
  -2   0   8      823.22      831.89     54.29 o 
   0   0   8       98.91      119.12     41.37 o 
   2   0   8      601.10      702.20     52.54 o 
   4   0   8      879.03      968.96     76.67 o 
   6   0   8        0.16       45.06     38.03 o 
   8   0   8     1057.51     1107.06     56.84 o 
  10   0   8      120.85       94.92     43.70 o 
  12   0   8     2892.87     2765.04     88.19 o 
  14   0   8       26.88        7.49     49.31 o 
  16   0   8        9.68      -26.22     53.15 o 
  18   0   8       59.55       80.24     76.26 o 
  20   0   8       78.14       48.43     72.51 o 
  22   0   8       41.85       31.88     74.36 o 
  24   0   8     2281.26     2216.16    543.54 o 
  26   0   8      494.09      476.58    203.24 o 
  28   0   8      744.17      968.08    144.10 o 
  30   0   8       34.42      -96.97    108.01 o 
  32   0   8       73.31      169.14    124.54 o 
 -33   1   8        0.03     -116.48    116.48 o 
 -31   1   8        0.08      -11.81     61.66 o 
 -29   1   8        2.10      -37.92     61.03 o 
 -27   1   8        4.15       43.60     58.90 o 
 -25   1   8       31.43       -0.29     57.28 o 
 -23   1   8       23.67        2.02     49.82 o 
 -21   1   8        0.72       -9.59     46.88 o 
 -19   1   8       22.63      -23.15     83.38 o 
 -17   1   8       17.03       29.86     41.89 o 
 -15   1   8        0.15       53.61     36.47 o 
 -13   1   8       43.55       34.04     35.78 o 
 -11   1   8       30.47        2.78     34.10 o 
  -9   1   8       78.51       71.55     34.50 o 
  -7   1   8      124.10      108.80     33.94 o 
  -5   1   8      262.99      332.11     36.84 o 
  -3   1   8       12.62       -7.74     31.53 o 
  -1   1   8        1.52       -6.89     31.81 o 
   1   1   8     2320.54     2440.99     61.44 o 
   3   1   8        5.32      -28.89     28.89 o 
   5   1   8        2.45      -30.24     30.24 o 
   7   1   8        9.35      -29.65     29.65 o 
   9   1   8      818.07      837.52     41.46 o 
  11   1   8      531.56      522.04     38.67 o 
  13   1   8        6.96      -22.10     32.60 o 
  15   1   8       32.46       30.20     35.83 o 
  17   1   8     1093.62     1096.18     56.22 o 
  19   1   8      187.35      158.29     48.16 o 
  21   1   8      585.45      829.70     91.00 o 
  23   1   8       42.54       46.38     58.47 o 
  25   1   8       31.61      122.38     65.48 o 
  27   1   8       16.14      103.95     74.73 o 
  29   1   8      162.30      143.94     82.12 o 
  31   1   8      394.60      408.84     91.28 o 
  33   1   8      274.44      431.01    175.99 o 
 -32   2   8        0.74      -64.05     82.52 o 
 -30   2   8        1.82      -61.15     70.90 o 
 -28   2   8        3.42       43.72     55.26 o 
 -26   2   8       21.19      -26.20     52.84 o 
 -24   2   8      175.92      125.05     54.24 o 
 -22   2   8       34.05       26.39     50.52 o 
 -20   2   8        5.77      -15.47     43.09 o 
 -18   2   8       17.24      145.21     49.58 o 
 -16   2   8       14.56       21.31     36.51 o 
 -14   2   8       21.60       14.29     35.19 o 
 -12   2   8       55.68       60.33     35.14 o 
 -10   2   8        1.90        1.92     33.86 o 
  -8   2   8        7.00       -7.92     31.74 o 
  -6   2   8      253.61      240.95     42.87 o 
  -4   2   8      604.86      517.80     35.75 o 
  -2   2   8      152.81      174.51     30.88 o 
   0   2   8       90.88       51.11     29.75 o 
   2   2   8      778.47      647.49     37.34 o 
   4   2   8     1336.74     1250.01     44.56 o 
   6   2   8        0.06       -3.13     34.16 o 
   8   2   8      213.34      249.21     35.01 o 
  10   2   8      231.45      227.72     34.91 o 
  12   2   8       15.75       30.25     32.80 o 
  14   2   8       74.20       68.58     36.30 o 
  16   2   8      966.99     1041.21     56.86 o 
  18   2   8     1171.67     1151.99     70.24 o 
  20   2   8      474.09      495.76     82.68 o 
  22   2   8       43.92       47.16     52.00 o 
  24   2   8       31.68       25.89     64.44 o 
  26   2   8        6.16       68.62     65.36 o 
  28   2   8       40.69       61.35     71.74 o 
  30   2   8       97.09      168.58     83.81 o 
  32   2   8      233.43      856.71    188.71 o 
 -31   3   8        0.27      -69.82     82.04 o 
 -29   3   8        0.88      -64.79     64.79 o 
 -27   3   8        0.57      -14.11     75.85 o 
 -25   3   8       70.98       -2.03     65.70 o 
 -23   3   8      146.08       64.24     53.48 o 
 -21   3   8        0.22       22.04     40.03 o 
 -19   3   8       36.34        9.11     40.01 o 
 -17   3   8       13.34      -38.50     38.50 o 
 -15   3   8        0.07       21.76     35.83 o 
 -13   3   8       17.27       33.91     35.52 o 
 -11   3   8       82.94       23.38     35.39 o 
  -9   3   8      196.06      199.48     31.54 o 
  -7   3   8       15.71        0.65     24.23 o 
  -5   3   8     1725.60     1589.50     49.71 o 
  -3   3   8        6.41      -25.74     25.74 o 
  -1   3   8        7.10        4.43     31.52 o 
   1   3   8      753.56      818.69     41.01 o 
   3   3   8       30.43       10.37     25.07 o 
   5   3   8       38.82       32.16     30.31 o 
   7   3   8     2387.98     2533.62     60.50 o 
   9   3   8       91.82      128.09     34.42 o 
  11   3   8     2483.79     2723.57     78.92 o 
  13   3   8      122.80      153.73     54.58 o 
  15   3   8      175.39      119.10     40.33 o 
  17   3   8      261.12      269.60     45.62 o 
  19   3   8       13.96      -10.18     42.70 o 
  21   3   8      532.82      497.79     78.02 o 
  23   3   8      331.80      373.96     68.18 o 
  25   3   8      359.54      392.36     71.42 o 
  27   3   8     1178.00     1334.13     81.91 o 
  29   3   8       22.70      105.08     68.88 o 
  31   3   8      261.33      291.24     88.41 o 
 -32   4   8        0.81      -95.12     97.97 o 
 -30   4   8        1.61      -41.21     95.05 o 
 -28   4   8        2.30       76.28     79.58 o 
 -26   4   8        0.31      -64.86     64.86 o 
 -24   4   8       69.54       44.41     58.62 o 
 -22   4   8       14.86      -10.92     55.97 o 
 -20   4   8       26.76       67.74     50.85 o 
 -18   4   8        6.00       54.82     47.05 o 
 -16   4   8        6.03       -3.71     42.80 o 
 -14   4   8       12.27       13.60     46.37 o 
 -12   4   8        5.96        0.91     36.45 o 
 -10   4   8        8.05      -32.65     34.55 o 
  -8   4   8       53.81       44.64     37.31 o 
  -6   4   8       64.52       -0.72     42.45 o 
  -4   4   8       46.85       14.55     33.18 o 
  -2   4   8      111.22      113.94     34.73 o 
   0   4   8       19.86      -34.28     34.28 o 
   2   4   8       46.36       44.13     34.05 o 
   4   4   8      274.44      256.41     44.80 o 
   6   4   8       61.27       55.07     37.44 o 
   8   4   8      262.50      265.19     39.47 o 
  10   4   8      714.34      607.63     50.24 o 
  12   4   8        1.74       -7.05     30.91 o 
  14   4   8      870.82      849.03     48.26 o 
  16   4   8      144.32      134.27     40.39 o 
  18   4   8      632.19      601.24     50.97 o 
  20   4   8       27.98       23.99     42.62 o 
  22   4   8       20.13       58.04     54.71 o 
  24   4   8       47.95      -14.93     56.07 o 
  26   4   8      299.88      379.22     79.14 o 
  28   4   8        8.59       11.58     68.51 o 
  30   4   8      100.31      247.22     96.16 o 
  32   4   8       33.51      406.34    167.30 o 
 -31   5   8        4.35       79.65    117.36 o 
 -29   5   8       10.92      -56.72    108.84 o 
 -27   5   8        9.50       86.12     68.71 o 
 -25   5   8        1.11      -33.34     69.74 o 
 -23   5   8       89.26      138.94     76.63 o 
 -21   5   8       23.19      -13.64     69.13 o 
 -19   5   8       17.77      105.39     58.15 o 
 -17   5   8       20.94      -36.57     48.72 o 
 -15   5   8        1.09       33.46     41.54 o 
 -13   5   8       57.31       26.20     41.38 o 
 -11   5   8       11.95        4.93     38.82 o 
  -9   5   8        0.19      -15.24     37.04 o 
  -7   5   8       40.42       38.38     39.33 o 
  -5   5   8       59.15       55.94     42.88 o 
  -3   5   8      104.86       57.63     36.48 o 
  -1   5   8      767.53      817.04     48.47 o 
   1   5   8       57.49       24.98     35.23 o 
   3   5   8      746.26      675.03     43.32 o 
   5   5   8        0.96      -39.70     39.70 o 
   7   5   8     1829.93     1862.87     73.74 o 
   9   5   8      302.89      301.27     45.47 o 
  11   5   8       22.41      -22.69     60.77 o 
  13   5   8        3.76       -5.29     43.07 o 
  15   5   8      111.63       77.12     46.31 o 
  17   5   8      473.20      406.26     49.90 o 
  19   5   8      972.46     1010.71     66.47 o 
  21   5   8      132.73       61.95     54.80 o 
  23   5   8      127.84      161.38     58.68 o 
  25   5   8       99.25       22.28     57.23 o 
  27   5   8       79.55      245.70     74.11 o 
  29   5   8       41.43       83.74     95.81 o 
  31   5   8       13.64      120.13    114.34 o 
 -30   6   8        1.41     -216.12    216.12 o 
 -28   6   8        0.48      130.43    121.39 o 
 -26   6   8        1.78      -51.04    113.95 o 
 -24   6   8        6.63       76.06     70.03 o 
 -22   6   8        5.40       36.62     58.82 o 
 -20   6   8        1.02       13.68     49.25 o 
 -18   6   8       28.16      104.03     49.75 o 
 -16   6   8        6.08       34.29     43.01 o 
 -14   6   8        8.29       13.17     41.16 o 
 -12   6   8        1.54      -37.73     37.73 o 
 -10   6   8       38.45       65.73     38.40 o 
  -8   6   8       32.06       38.44     36.66 o 
  -6   6   8      173.54      158.67     39.51 o 
  -4   6   8       35.58      -37.89     37.95 o 
  -2   6   8       29.65       15.22     33.52 o 
   0   6   8      317.30      273.91     40.91 o 
   2   6   8       74.23      129.13     34.52 o 
   4   6   8      171.46      109.53     36.88 o 
   6   6   8        0.38      -37.22     37.22 o 
   8   6   8       28.03       10.56     43.98 o 
  10   6   8      313.71      280.13     52.68 o 
  12   6   8      171.11      125.10     49.45 o 
  14   6   8      379.36      380.24     55.86 o 
  16   6   8       77.06       50.61     51.52 o 
  18   6   8        3.00        3.76     62.70 o 
  20   6   8       14.13      -63.53     63.53 o 
  22   6   8        3.29       27.80     62.41 o 
  24   6   8      567.20      502.79     75.38 o 
  26   6   8      235.22      273.63     70.53 o 
  28   6   8       98.27      -52.41    136.47 o 
  30   6   8       16.17       36.75    236.79 o 
 -29   7   8       16.23     -124.24    207.71 o 
 -27   7   8        2.45       72.84    202.76 o 
 -25   7   8        2.49       76.75    109.68 o 
 -23   7   8       13.42      162.49     70.73 o 
 -21   7   8       69.82      109.91     94.10 o 
 -19   7   8       59.60       28.17     59.66 o 
 -17   7   8       14.52      -55.11     55.11 o 
 -15   7   8       62.56       16.71     69.67 o 
 -13   7   8       32.05       -2.07     51.34 o 
 -11   7   8        0.72      -49.89     49.89 o 
  -9   7   8       37.19       38.65     28.47 o 
  -7   7   8       79.19       56.41     44.95 o 
  -5   7   8       37.78       20.42     47.01 o 
  -3   7   8       25.68       48.43     45.56 o 
  -1   7   8      479.53      581.04     53.78 o 
   1   7   8      948.96      957.08     60.73 o 
   3   7   8      167.82      217.00     48.35 o 
   5   7   8      788.22      733.61     64.02 o 
   7   7   8      203.48      175.63     48.54 o 
   9   7   8      364.99      485.19     55.69 o 
  11   7   8       21.32       39.07     62.59 o 
  13   7   8      120.91      141.94     75.87 o 
  15   7   8        2.63      -36.24     36.24 o 
  17   7   8       18.95       15.53     53.81 o 
  19   7   8       28.95      -18.69     54.85 o 
  21   7   8      305.89      232.94     64.17 o 
  23   7   8       28.74       37.93     72.58 o 
  25   7   8        1.49      -82.80    111.55 o 
  27   7   8       30.88       21.19    115.28 o 
  29   7   8      207.51      133.15    154.60 o 
 -28   8   8        0.28      181.99    229.41 o 
 -26   8   8        3.01      -73.00    250.37 o 
 -24   8   8        0.00       49.43    128.11 o 
 -22   8   8       11.46      109.21     70.64 o 
 -20   8   8        2.12      -61.11     61.11 o 
 -18   8   8       67.08      105.50     63.16 o 
 -16   8   8        0.00       26.34     54.25 o 
 -14   8   8       19.97      -32.87     33.16 o 
 -12   8   8       20.91       26.28     52.96 o 
 -10   8   8       73.06       -7.07     50.89 o 
  -8   8   8       22.10       46.44     53.15 o 
  -6   8   8       20.57        3.51     54.82 o 
  -4   8   8       26.80      127.86     86.76 o 
  -2   8   8       37.50       11.26     53.02 o 
   0   8   8      428.35      514.03     61.24 o 
   2   8   8       59.85       15.15     51.22 o 
   4   8   8       90.13       45.49     53.27 o 
   6   8   8       67.40       84.97     54.80 o 
   8   8   8      225.35      224.26     58.02 o 
  10   8   8      105.11       98.31     58.77 o 
  12   8   8        9.27       42.79     65.66 o 
  14   8   8        6.86       26.25     60.56 o 
  16   8   8      537.59      566.99     84.08 o 
  18   8   8       10.05       -0.40     75.09 o 
  20   8   8      166.60      192.30     83.08 o 
  22   8   8       54.74       50.55    109.80 o 
  24   8   8        2.77      100.01    119.88 o 
  26   8   8       21.45      -41.84    228.57 o 
  28   8   8       75.00      167.61    165.50 o 
 -25   9   8        0.21     -123.36    123.99 o 
 -23   9   8       11.96       43.17    105.97 o 
 -21   9   8        3.66      -61.30     61.30 o 
 -19   9   8        0.88       36.16     77.75 o 
 -17   9   8        5.48      -61.97     69.93 o 
 -15   9   8       21.90       25.74     54.55 o 
 -13   9   8        3.68      -52.64     60.47 o 
 -11   9   8        0.01       15.25     55.28 o 
  -9   9   8        5.33       18.42     53.83 o 
  -7   9   8        5.91       -0.69     54.06 o 
  -5   9   8       19.05       75.17     56.48 o 
  -3   9   8       90.59       44.82     53.72 o 
  -1   9   8      101.11      129.75     55.35 o 
   1   9   8       23.25       12.75     53.02 o 
   3   9   8      284.70      309.72     58.97 o 
   5   9   8       49.58       45.00     58.85 o 
   7   9   8        1.83        8.79     55.07 o 
   9   9   8        0.81       49.13     56.56 o 
  11   9   8       65.87      -15.04     64.70 o 
  13   9   8      118.29      210.16     65.24 o 
  15   9   8       49.65       72.04     85.80 o 
  17   9   8      103.85       93.83     83.06 o 
  19   9   8       38.62      101.36     65.10 o 
  21   9   8        9.20        6.73     85.57 o 
  23   9   8        2.12      149.41    141.45 o 
  25   9   8        9.83       37.05    124.25 o 
 -24  10   8        0.30       92.48    126.17 o 
 -22  10   8        0.88      -94.19    104.58 o 
 -20  10   8        1.34       -2.47     82.35 o 
 -18  10   8        1.16      -20.63     62.49 o 
 -16  10   8        0.69      -18.11     61.31 o 
 -14  10   8       17.99       78.02     56.68 o 
 -12  10   8       51.91       72.33     58.82 o 
 -10  10   8       21.03       67.97     57.45 o 
  -8  10   8        0.36      -62.26     62.26 o 
  -6  10   8        0.01      -52.38     57.05 o 
  -4  10   8        6.90       80.18     58.95 o 
  -2  10   8       99.11      107.56     55.36 o 
   0  10   8       46.72       61.48     54.32 o 
   2  10   8      214.86      194.35     57.88 o 
   4  10   8       38.28       10.78     55.88 o 
   6  10   8       18.48       -5.29     54.69 o 
   8  10   8        8.35      -19.93     56.70 o 
  10  10   8        3.57       56.86     58.80 o 
  12  10   8      138.98      116.86     64.35 o 
  14  10   8        1.47        4.62     63.68 o 
  16  10   8      163.43      185.48     87.01 o 
  18  10   8        1.37      -36.30     67.22 o 
  20  10   8       22.60      114.45     88.31 o 
  22  10   8       58.90      -44.67    119.55 o 
  24  10   8        0.22       74.92    124.65 o 
 -21  11   8        9.47       99.15    107.00 o 
 -19  11   8       20.66       37.64     81.21 o 
 -17  11   8        2.29       14.74     78.85 o 
 -15  11   8        4.62       19.25     56.92 o 
 -13  11   8        4.67       31.00     56.03 o 
 -11  11   8        6.08       62.43     71.09 o 
  -9  11   8        6.60      132.80     71.09 o 
  -7  11   8       13.26       12.84     85.74 o 
  -5  11   8        7.80       41.89     77.04 o 
  -3  11   8        1.06      -52.83     68.16 o 
  -1  11   8      316.45      230.00     91.32 o 
   1  11   8       45.17      159.74     73.41 o 
   3  11   8        3.02       38.54     69.00 o 
   5  11   8       42.09       74.22     71.54 o 
   7  11   8        2.73       52.51     73.18 o 
   9  11   8       91.31      108.03     64.97 o 
  11  11   8      119.90      167.39     65.96 o 
  13  11   8       19.29        4.31     70.81 o 
  15  11   8        4.80       55.86     68.79 o 
  17  11   8        0.75      108.13    105.25 o 
  19  11   8      274.83      219.94    120.82 o 
  21  11   8        5.63       56.30    120.03 o 
 -20  12   8        8.45      331.63    141.16 o 
 -18  12   8        6.43       69.61    101.71 o 
 -16  12   8        1.58      128.50    102.33 o 
 -14  12   8        0.33       20.39    111.52 o 
 -12  12   8        1.01       30.23     66.93 o 
 -10  12   8        6.69      -68.23     68.23 o 
  -8  12   8        3.40       52.58     74.06 o 
  -6  12   8        6.91      -76.72     76.72 o 
  -4  12   8       41.03       44.35     79.19 o 
  -2  12   8       19.75       58.06     73.79 o 
   0  12   8       79.15      -33.08     69.40 o 
   2  12   8        0.77       -7.01     71.58 o 
   4  12   8       37.19        5.52     71.64 o 
   6  12   8       17.61       58.27     75.70 o 
   8  12   8       54.77       80.75     80.15 o 
  10  12   8       28.31      -64.06     78.40 o 
  12  12   8        1.15       19.89     66.18 o 
  14  12   8       17.07       64.67     70.32 o 
  16  12   8       17.16      -22.45     85.36 o 
  18  12   8       33.16      168.25    118.25 o 
 -15  13   8        0.25      -97.79     97.79 o 
 -13  13   8        7.43       69.00     82.99 o 
 -11  13   8        1.87      -29.38     76.80 o 
  -9  13   8        0.40       18.79     75.07 o 
  -7  13   8        4.96       49.64     82.55 o 
  -5  13   8        1.92      -75.29     75.29 o 
  -3  13   8        0.17      -44.43     73.29 o 
  -1  13   8       11.35       61.93     74.83 o 
   1  13   8        1.93       27.29     73.49 o 
   3  13   8       13.09       57.56     76.01 o 
   5  13   8       16.84      -49.13     73.93 o 
   7  13   8       20.88       26.91     77.23 o 
   9  13   8        0.67      -63.20     80.20 o 
  11  13   8       12.35      -84.10     84.10 o 
  13  13   8       49.59      171.23    105.78 o 
  15  13   8        2.33       37.82    108.42 o 
 -10  14   8       14.42       82.14     67.75 o 
  -8  14   8        3.66       10.25     37.84 o 
  -6  14   8       47.06      220.39     96.41 o 
  -4  14   8       28.42       74.37     76.47 o 
  -2  14   8        3.00      -74.70     74.70 o 
   0  14   8        0.03       -2.18     64.33 o 
   2  14   8        1.49       18.41     33.17 o 
   4  14   8        2.12       38.03    107.45 o 
   6  14   8      145.66      202.15     83.15 o 
   8  14   8       34.89      130.45     99.43 o 
  10  14   8        2.82       18.36    103.92 o 
 -29   1   9       12.94       62.32     84.35 o 
 -27   1   9        0.28       41.97     64.86 o 
 -25   1   9        0.29      -21.86     59.67 o 
 -23   1   9        0.77       66.08     58.98 o 
 -21   1   9        0.01      -54.11     54.11 o 
 -19   1   9        0.02      -27.55     49.23 o 
 -17   1   9       18.05       26.45     48.03 o 
 -15   1   9       12.38      -45.45     45.45 o 
 -13   1   9        0.02      -43.55     43.55 o 
 -11   1   9       44.07      -29.81     43.18 o 
  -9   1   9       58.41      -17.70     39.80 o 
  -7   1   9        2.70       -0.62     36.22 o 
  -5   1   9        2.38       -9.60     35.92 o 
  -3   1   9      146.48      227.54     49.25 o 
  -1   1   9       51.45       54.63     36.20 o 
   1   1   9        9.40       15.63     35.27 o 
   3   1   9       88.45      111.81     37.66 o 
   5   1   9      374.28      422.69     41.82 o 
   7   1   9       36.47       31.98     38.15 o 
   9   1   9        8.44       -6.41     37.51 o 
  11   1   9        1.27      -10.66     37.59 o 
  13   1   9      292.60      307.45     44.27 o 
  15   1   9      350.22      372.56     55.00 o 
  17   1   9        2.43      -18.98     53.74 o 
  19   1   9      246.02      284.68     59.08 o 
  21   1   9       73.15      100.56     62.43 o 
  23   1   9       12.29       48.64     78.01 o 
  25   1   9      108.68       67.10    112.19 o 
  27   1   9       64.01      267.40     83.08 o 
  29   1   9      220.68      361.67    208.44 o 
 -30   2   9        0.15      212.76    168.60 o 
 -28   2   9        0.87       69.30    106.95 o 
 -26   2   9        5.90       -5.73     69.59 o 
 -24   2   9        0.94      -21.29     76.05 o 
 -22   2   9        4.20       51.50     53.13 o 
 -20   2   9        0.06      -24.30     51.91 o 
 -18   2   9        3.10       -3.14     50.13 o 
 -16   2   9       27.68      -25.50     47.83 o 
 -14   2   9       82.21      134.17     48.84 o 
 -12   2   9        0.07      -44.84     44.84 o 
 -10   2   9       20.89       16.32     37.36 o 
  -8   2   9       80.38       73.37     37.69 o 
  -6   2   9      148.10       62.56     37.61 o 
  -4   2   9       30.31       10.12     35.85 o 
  -2   2   9       45.87       19.70     35.39 o 
   0   2   9       33.06        9.16     35.43 o 
   2   2   9       85.06       60.78     36.19 o 
   4   2   9      994.60     1064.08     50.51 o 
   6   2   9     1139.85     1121.38     49.83 o 
   8   2   9       97.95      136.71     39.78 o 
  10   2   9       51.87      -22.01     38.72 o 
  12   2   9      287.03      369.49     47.97 o 
  14   2   9      129.50      167.12     74.12 o 
  16   2   9       91.50      114.92     50.55 o 
  18   2   9      286.91      236.87     53.06 o 
  20   2   9       49.93       48.03     61.79 o 
  22   2   9      363.96      283.31     72.12 o 
  24   2   9       49.55       79.27    114.92 o 
  26   2   9      133.19      253.21     70.93 o 
  28   2   9       47.09       99.92     86.45 o 
  30   2   9        5.00       67.92    134.60 o 
 -29   3   9        0.05       -2.99    155.30 o 
 -27   3   9        0.26       -1.14     81.81 o 
 -25   3   9        0.06      -17.81     67.75 o 
 -23   3   9        4.15       15.02     67.03 o 
 -21   3   9        1.02       -9.08     64.81 o 
 -19   3   9        1.87      -36.46     61.12 o 
 -17   3   9        2.73       68.17     51.14 o 
 -15   3   9       47.32       52.58     38.78 o 
 -13   3   9       22.81       42.50     52.66 o 
 -11   3   9       42.40       91.24     39.18 o 
  -9   3   9        0.94       -9.04     36.94 o 
  -7   3   9        1.34       67.90     37.94 o 
  -5   3   9       83.26       56.13     41.77 o 
  -3   3   9       38.42      -10.64     36.72 o 
  -1   3   9       55.58       18.95     36.73 o 
   1   3   9      352.26      298.13     41.00 o 
   3   3   9        4.84       13.24     35.31 o 
   5   3   9     1135.08     1214.28     53.06 o 
   7   3   9       42.06       10.78     37.01 o 
   9   3   9        0.04        0.46     41.74 o 
  11   3   9        0.85      -16.87     49.33 o 
  13   3   9        5.56      -21.08     42.96 o 
  15   3   9       34.46        8.84     46.46 o 
  17   3   9      103.88      129.49     50.23 o 
  19   3   9       80.30        1.08     51.02 o 
  21   3   9      303.98      405.60     59.26 o 
  23   3   9       90.29      141.73     56.62 o 
  25   3   9       29.97       28.95     72.21 o 
  27   3   9        0.14       79.40     96.29 o 
  29   3   9       22.98     -207.84    207.84 o 
 -28   4   9        0.23      -29.54     99.19 o 
 -26   4   9        0.14      110.07     86.41 o 
 -24   4   9        8.68      -61.91     64.99 o 
 -22   4   9        0.07      -15.96     55.34 o 
 -20   4   9        0.34      -41.10     54.25 o 
 -18   4   9        2.81       38.55     53.23 o 
 -16   4   9       31.49      -11.25     48.12 o 
 -14   4   9       18.80       71.47     46.09 o 
 -12   4   9        3.72      -12.74     46.97 o 
 -10   4   9       60.90       42.29     49.14 o 
  -8   4   9        7.27       -7.77     58.81 o 
  -6   4   9        2.62      -34.62     40.83 o 
  -4   4   9        2.21      -30.50     40.96 o 
  -2   4   9        1.83       26.37     39.52 o 
   0   4   9        6.62       14.74     37.00 o 
   2   4   9       19.23       -3.51     30.69 o 
   4   4   9      504.67      429.49     49.68 o 
   6   4   9       14.45      -11.91     39.19 o 
   8   4   9        5.81       26.49     42.65 o 
  10   4   9       49.40       19.93     48.69 o 
  12   4   9      469.63      465.33     58.39 o 
  14   4   9       17.81      -50.39     50.39 o 
  16   4   9      158.95      167.69     57.62 o 
  18   4   9      146.19      250.78     65.35 o 
  20   4   9       84.74       13.51     63.82 o 
  22   4   9       51.09      149.65     65.74 o 
  24   4   9        1.05        5.09     66.62 o 
  26   4   9       77.44       93.11     79.44 o 
  28   4   9       38.25       31.93    127.36 o 
 -27   5   9        5.00      153.59     99.40 o 
 -25   5   9        0.91       27.51     93.95 o 
 -23   5   9        0.75       61.65     63.91 o 
 -21   5   9        0.07        4.79     58.78 o 
 -19   5   9        1.84      -24.82     67.05 o 
 -17   5   9        0.51      -59.40     59.40 o 
 -15   5   9        8.20       12.31     50.46 o 
 -13   5   9        4.40       35.71     52.35 o 
 -11   5   9      152.78      204.38     53.33 o 
  -9   5   9        9.85      -11.63     48.90 o 
  -7   5   9        7.85      -43.57     43.57 o 
  -5   5   9       17.79      120.83     43.01 o 
  -3   5   9       42.36       31.99     48.00 o 
  -1   5   9       24.03       -2.54     50.51 o 
   1   5   9       39.81        7.09     40.20 o 
   3   5   9       70.43      108.70     42.46 o 
   5   5   9      429.98      421.56     55.74 o 
   7   5   9        1.45      -21.53     51.32 o 
   9   5   9       17.86       26.62     47.42 o 
  11   5   9        3.36      -36.96     36.96 o 
  13   5   9       17.97      -12.13     50.28 o 
  15   5   9       75.47       55.66     82.02 o 
  17   5   9       14.18       30.95     54.77 o 
  19   5   9      240.89      257.30     62.56 o 
  21   5   9        4.68      -54.89     62.29 o 
  23   5   9       13.75       67.81     66.57 o 
  25   5   9      210.92      359.94     90.08 o 
  27   5   9        4.33      276.32    139.79 o 
 -26   6   9       10.98      269.77    140.37 o 
 -24   6   9       21.90      126.07    208.04 o 
 -22   6   9        2.28       -0.21     66.06 o 
 -20   6   9        5.17      -29.53     63.27 o 
 -18   6   9        1.94      -20.98     53.53 o 
 -16   6   9        0.27       27.83     50.79 o 
 -14   6   9        5.45      -46.14     46.14 o 
 -12   6   9        0.75       10.80     50.30 o 
 -10   6   9       13.37      -27.92     48.57 o 
  -8   6   9      101.32      162.66     48.19 o 
  -6   6   9      139.63       54.52     42.47 o 
  -4   6   9      100.83       95.21     42.69 o 
  -2   6   9       46.95       63.71     40.23 o 
   0   6   9        1.48       40.22     47.52 o 
   2   6   9       15.00      117.35     51.55 o 
   4   6   9       54.67       63.83     49.65 o 
   6   6   9       85.18       -6.53     50.04 o 
   8   6   9       33.41       99.45     52.40 o 
  10   6   9       61.86       78.53     53.89 o 
  12   6   9      161.89      118.80     64.65 o 
  14   6   9       13.20        9.76     53.99 o 
  16   6   9       37.44       69.53     73.69 o 
  18   6   9       52.79       16.31     85.96 o 
  20   6   9      317.02      611.37    195.16 o 
  22   6   9        1.89      -13.31     81.41 o 
  24   6   9      186.52       99.87    143.29 o 
  26   6   9        1.35      -55.03    100.71 o 
 -25   7   9        0.04      193.64    230.07 o 
 -23   7   9        2.03      312.84    219.40 o 
 -21   7   9       25.44      -51.95    102.17 o 
 -19   7   9       12.35       22.26     72.36 o 
 -17   7   9        0.87        8.45     61.98 o 
 -15   7   9        0.64      -57.81     57.81 o 
 -13   7   9        3.76      -15.76     54.84 o 
 -11   7   9        1.33      -25.56     53.63 o 
  -9   7   9        0.07       42.69     55.60 o 
  -7   7   9       28.10      -44.30     52.75 o 
  -5   7   9        0.34      -36.35     50.29 o 
  -3   7   9       16.18      -19.75     49.26 o 
  -1   7   9      343.87      260.04     53.08 o 
   1   7   9      189.34      135.24     52.39 o 
   3   7   9       29.87       49.57     50.16 o 
   5   7   9        0.43      -48.23     48.51 o 
   7   7   9        3.80       20.06     52.19 o 
   9   7   9       14.29      -15.76     51.31 o 
  11   7   9       10.77       15.63     53.12 o 
  13   7   9       90.09      185.62     57.35 o 
  15   7   9      130.77      166.15     60.84 o 
  17   7   9       90.97       91.19     58.94 o 
  19   7   9        1.92      -72.01     72.01 o 
  21   7   9        2.28       61.83    107.65 o 
  23   7   9        1.86       -1.43    109.81 o 
  25   7   9        9.27     -108.72    137.93 o 
 -24   8   9        4.09      -53.57    199.60 o 
 -22   8   9        8.70       11.14    202.38 o 
 -20   8   9        1.03     -121.82    178.73 o 
 -18   8   9        2.26      -32.71     75.61 o 
 -16   8   9        0.68      -48.84     54.21 o 
 -14   8   9        7.70      -53.73     53.73 o 
 -12   8   9        0.60       53.82     57.26 o 
 -10   8   9        5.29       70.49     58.77 o 
  -8   8   9       18.12       57.70     58.51 o 
  -6   8   9        4.58       40.43     52.95 o 
  -4   8   9       79.77       35.97     43.44 o 
  -2   8   9        0.11       -2.47     51.70 o 
   0   8   9      201.51       77.52     56.62 o 
   2   8   9       14.94       52.72     57.92 o 
   4   8   9        8.36       33.08     56.80 o 
   6   8   9      125.04       67.84     69.55 o 
   8   8   9        5.52       38.28     71.60 o 
  10   8   9       38.66        1.58     72.53 o 
  12   8   9       59.98       83.87     75.21 o 
  14   8   9       26.03        2.77     96.29 o 
  16   8   9       21.04      -41.58     65.64 o 
  18   8   9      301.53      309.26     72.08 o 
  20   8   9       16.14      -83.30    114.37 o 
  22   8   9       45.77      181.41    150.78 o 
  24   8   9       33.10       92.84    156.45 o 
 -21   9   9       43.59      345.55    202.67 o 
 -19   9   9       29.31      221.44    173.52 o 
 -17   9   9        0.00       63.32     80.91 o 
 -15   9   9       11.55       54.79     59.91 o 
 -13   9   9        6.20      -22.40     66.80 o 
 -11   9   9       26.45      -71.00     71.00 o 
  -9   9   9       18.41      -71.66     77.24 o 
  -7   9   9        3.48      -58.46     58.46 o 
  -5   9   9        8.92       75.17     58.60 o 
  -3   9   9       23.86       -4.69     56.33 o 
  -1   9   9      817.18      786.21     94.96 o 
   1   9   9      105.75      113.22     61.66 o 
   3   9   9       41.01       44.66     59.88 o 
   5   9   9       14.06      -57.18     57.89 o 
   7   9   9       99.88       83.24     61.10 o 
   9   9   9        4.80       31.72     76.13 o 
  11   9   9        0.60      -24.50     60.39 o 
  13   9   9        0.51      -73.64     73.64 o 
  15   9   9       17.56       61.03     78.91 o 
  17   9   9        0.13       62.31    147.02 o 
  19   9   9      127.32      114.43    132.08 o 
  21   9   9       92.82       28.38    142.56 o 
 -20  10   9        0.82      -75.78    110.89 o 
 -18  10   9        0.56      -89.91    106.32 o 
 -16  10   9       10.67       56.42     74.74 o 
 -14  10   9        1.38       14.85     83.11 o 
 -12  10   9        0.19      -67.72     73.53 o 
 -10  10   9        0.62       75.76     78.17 o 
  -8  10   9        0.96      107.53     67.39 o 
  -6  10   9       11.98       30.84     61.04 o 
  -4  10   9        1.72       20.45     61.00 o 
  -2  10   9        0.23       18.48     61.16 o 
   0  10   9      108.64      147.68     62.41 o 
   2  10   9        0.01      -26.38     59.53 o 
   4  10   9       33.89       46.49     60.79 o 
   6  10   9        3.22      -60.57     60.57 o 
   8  10   9        4.49       70.89     84.98 o 
  10  10   9        0.57        0.60     64.98 o 
  12  10   9        0.77       37.18     67.16 o 
  14  10   9      108.39      152.98     86.85 o 
  16  10   9        1.15      -74.52    110.79 o 
  18  10   9       96.07      -56.42    114.00 o 
  20  10   9        1.16     -121.84    121.84 o 
 -17  11   9        0.05      -58.41    100.72 o 
 -15  11   9        1.86       34.91     88.55 o 
 -13  11   9        0.20       74.85     77.97 o 
 -11  11   9       10.41       77.99     80.27 o 
  -9  11   9        0.37      -80.45     82.58 o 
  -7  11   9       11.25       44.01     64.58 o 
  -5  11   9        2.12       40.97     66.13 o 
  -3  11   9        4.82      140.85    119.75 o 
  -1  11   9        7.38      -13.50     67.19 o 
   1  11   9        2.54       -7.88     61.58 o 
   3  11   9        4.93      -31.95     62.82 o 
   5  11   9        3.07      162.91     66.12 o 
   7  11   9        0.17      111.54     67.47 o 
   9  11   9       31.74       -4.10     65.93 o 
  11  11   9        6.15      -80.09     80.09 o 
  13  11   9        3.82      -57.02     82.22 o 
  15  11   9       25.95       30.46    134.91 o 
  17  11   9        6.60       74.07    120.13 o 
 -14  12   9        8.92       18.99     90.12 o 
 -12  12   9        0.06       51.17     84.21 o 
 -10  12   9        0.28      -43.19    120.28 o 
  -8  12   9        0.06      185.04    126.18 o 
  -6  12   9        0.68      146.05    107.71 o 
  -4  12   9        7.00        8.79    103.50 o 
  -2  12   9        6.53      -91.49     91.49 o 
   0  12   9        2.56        7.97    100.17 o 
   2  12   9       21.82     -127.69    127.69 o 
   4  12   9       10.11      -96.05     98.64 o 
   6  12   9        2.83      -79.40     79.40 o 
   8  12   9        0.78       82.73     86.01 o 
  10  12   9       45.41       20.23     82.86 o 
  12  12   9       38.64       18.67    114.75 o 
  14  12   9       27.70        9.76    130.97 o 
  -9  13   9        0.02       -2.31    118.07 o 
  -7  13   9        2.25      163.36    110.37 o 
  -5  13   9        0.45      134.01    109.90 o 
  -3  13   9        3.10       -7.84    106.38 o 
  -1  13   9       19.43      -23.28    105.10 o 
   1  13   9       17.45       78.23    108.65 o 
   3  13   9       19.23       37.51    161.76 o 
   5  13   9       36.13      111.14    110.81 o 
   7  13   9        2.02      -98.82     98.82 o 
 -26   0  10        8.05      224.59    149.56 o 
 -24   0  10       17.29      -73.86     94.19 o 
 -22   0  10        0.16      143.20     96.40 o 
 -20   0  10       27.59       42.84     96.11 o 
 -18   0  10       18.54       -1.02     80.85 o 
 -16   0  10        1.27        2.75     98.13 o 
 -14   0  10        0.38      -50.49     82.51 o 
 -12   0  10       95.59      141.71     75.05 o 
 -10   0  10       55.31      -56.21    102.13 o 
  -8   0  10      134.49      169.38     72.30 o 
  -6   0  10       69.09      -11.63     80.13 o 
  -4   0  10      479.39      516.95     76.90 o 
  -2   0  10      468.13      655.65     94.90 o 
   0   0  10      110.55      127.79     88.67 o 
   2   0  10      110.31      110.50     66.80 o 
   4   0  10      165.96      110.34     66.27 o 
   6   0  10      341.77      250.44     69.46 o 
   8   0  10        0.43        5.73     65.25 o 
  10   0  10        1.72      -85.01     85.01 o 
  12   0  10      209.39      244.36     87.60 o 
  14   0  10       80.35       -3.08     70.40 o 
  16   0  10       26.82       62.03     86.44 o 
  18   0  10      504.51      496.17    107.93 o 
  20   0  10        0.40       16.35    132.65 o 
  22   0  10       81.85       12.05    141.39 o 
  24   0  10       85.90      166.91    134.71 o 
 -25   1  10        0.06        1.88     67.31 o 
 -23   1  10        0.01       33.11     62.03 o 
 -21   1  10        0.02      -58.60     58.60 o 
 -19   1  10        0.17        9.02     74.45 o 
 -17   1  10        5.85      -46.14     56.36 o 
 -15   1  10        7.06       45.39     55.93 o 
 -13   1  10        4.54      -47.34     53.09 o 
 -11   1  10       39.47       17.37     67.52 o 
  -9   1  10        2.68       29.84     47.55 o 
  -7   1  10        0.89       66.29     47.62 o 
  -5   1  10       79.69       68.21     46.12 o 
  -3   1  10        2.28       -2.11     45.09 o 
  -1   1  10        0.10      -43.50     43.50 o 
   1   1  10       29.84        2.88     44.90 o 
   3   1  10       72.05       74.36     45.40 o 
   5   1  10      116.48       26.22     46.13 o 
   7   1  10       12.51       66.14     50.40 o 
   9   1  10        0.16       14.84     49.40 o 
  11   1  10       61.31       10.52     50.88 o 
  13   1  10       47.68      108.23     70.93 o 
  15   1  10       40.45       36.15     55.11 o 
  17   1  10       15.51      -61.33     61.33 o 
  19   1  10       25.73       26.51     78.15 o 
  21   1  10      109.34      -72.85     89.83 o 
  23   1  10       20.37       35.87     87.93 o 
  25   1  10      102.16      103.86    266.45 o 
 -26   2  10        1.17       16.35    152.08 o 
 -24   2  10        2.04       47.80     73.46 o 
 -22   2  10        0.34      -20.63     68.43 o 
 -20   2  10        4.53       16.15     54.96 o 
 -18   2  10        6.38      -53.04     53.04 o 
 -16   2  10        1.15      -44.31     52.22 o 
 -14   2  10        0.94       36.47     53.07 o 
 -12   2  10       41.27       48.12     51.10 o 
 -10   2  10       25.70      -28.28     48.99 o 
  -8   2  10       25.37       -6.04     47.93 o 
  -6   2  10        2.00       -6.25     48.30 o 
  -4   2  10       39.88       56.67     44.93 o 
  -2   2  10       94.02       76.97     45.95 o 
   0   2  10       12.13       44.39     44.68 o 
   2   2  10      189.48      188.42     47.65 o 
   4   2  10        0.86       14.42     42.79 o 
   6   2  10       70.27       42.67     45.15 o 
   8   2  10       33.34       16.01     45.33 o 
  10   2  10       62.65       56.77     52.89 o 
  12   2  10       10.07      -49.28     49.28 o 
  14   2  10        4.22       29.20     58.99 o 
  16   2  10        0.61      -74.85     74.85 o 
  18   2  10      102.98       16.21     60.59 o 
  20   2  10       37.11      -24.06     75.89 o 
  22   2  10      195.33      118.09     75.61 o 
  24   2  10       92.37      147.23     92.47 o 
  26   2  10       42.01       54.78    136.52 o 
 -25   3  10        0.09      -58.49    151.11 o 
 -23   3  10        0.00       -7.48    106.99 o 
 -21   3  10        0.01       91.37     70.37 o 
 -19   3  10        1.53      -51.06     65.67 o 
 -17   3  10       12.26      -48.90     63.27 o 
 -15   3  10       14.44       12.62     68.57 o 
 -13   3  10        2.04       89.65     63.28 o 
 -11   3  10      149.18      183.64     53.99 o 
  -9   3  10        6.69      -40.45     49.34 o 
  -7   3  10        0.80      -40.47     40.47 o 
  -5   3  10       98.79      172.70     42.06 o 
  -3   3  10        8.60       -2.36     39.98 o 
  -1   3  10       33.98       22.61     40.56 o 
   1   3  10      331.17      342.91     45.08 o 
   3   3  10      161.41       33.62     43.00 o 
   5   3  10      139.06       87.70     41.92 o 
   7   3  10        6.86       22.02     42.14 o 
   9   3  10       32.01       24.55     43.09 o 
  11   3  10      163.20      171.08     47.13 o 
  13   3  10       35.79      -47.60     47.60 o 
  15   3  10      284.34      176.83     56.14 o 
  17   3  10       13.82      -49.86     55.17 o 
  19   3  10        3.42      118.22     66.56 o 
  21   3  10      143.28      234.51     81.35 o 
  23   3  10      116.68      229.29     93.62 o 
  25   3  10      115.51       84.02    225.72 o 
 -24   4  10        0.56      -37.17    175.92 o 
 -22   4  10        0.14      -77.80     77.80 o 
 -20   4  10        1.15       30.04     93.89 o 
 -18   4  10        0.54      142.78     68.54 o 
 -16   4  10        0.43       51.21     53.71 o 
 -14   4  10        2.06      -32.07     49.67 o 
 -12   4  10        1.93      -26.06     51.89 o 
 -10   4  10       24.32       46.22     62.76 o 
  -8   4  10       11.39       43.50     49.42 o 
  -6   4  10        9.74        3.01     51.71 o 
  -4   4  10        0.58       18.00     49.76 o 
  -2   4  10       17.51       38.89     47.78 o 
   0   4  10       26.53       12.30     66.61 o 
   2   4  10       21.48       51.01     48.54 o 
   4   4  10       18.73       50.68     49.63 o 
   6   4  10       24.02       -4.75     47.46 o 
   8   4  10      338.95      386.46     63.98 o 
  10   4  10      291.96      284.13     60.85 o 
  12   4  10        6.06       20.06     62.82 o 
  14   4  10       55.42       -3.26     57.79 o 
  16   4  10       43.37      115.05     62.04 o 
  18   4  10       85.65       47.48     67.62 o 
  20   4  10        6.87       91.82     68.46 o 
  22   4  10       48.12      189.90    116.79 o 
  24   4  10       99.09      263.01    103.70 o 
 -23   5  10        0.25       -5.98     97.99 o 
 -21   5  10        1.46      -83.88     90.09 o 
 -19   5  10        3.73      -68.12     68.12 o 
 -17   5  10        0.88        6.24     56.19 o 
 -15   5  10        0.01       28.34     56.09 o 
 -13   5  10       13.53      -71.18     71.18 o 
 -11   5  10       33.55      -61.34     61.34 o 
  -9   5  10       35.28        9.21     71.74 o 
  -7   5  10       89.16      104.83     81.96 o 
  -5   5  10       20.57       21.34     59.59 o 
  -3   5  10       64.74       42.35     48.11 o 
  -1   5  10       22.58      -43.74     43.74 o 
   1   5  10      312.57      317.92     64.78 o 
   3   5  10       32.32       77.00     37.55 o 
   5   5  10       95.74       90.67     56.79 o 
   7   5  10       22.19       51.01     61.30 o 
   9   5  10        0.28       14.63     55.23 o 
  11   5  10       34.61       35.65     56.28 o 
  13   5  10       52.34      131.81     58.59 o 
  15   5  10        7.43       88.98     59.63 o 
  17   5  10       36.70       17.26     84.45 o 
  19   5  10        3.96      -20.62     76.72 o 
  21   5  10      214.50      396.87     89.69 o 
  23   5  10       52.67      -47.51    102.48 o 
 -22   6  10        1.14       57.66    219.47 o 
 -20   6  10        0.08       85.29    116.68 o 
 -18   6  10        0.08       94.29     92.53 o 
 -16   6  10        2.67       -3.06     59.60 o 
 -14   6  10        0.48      -58.82     58.82 o 
 -12   6  10        2.94       -7.30     52.96 o 
 -10   6  10        9.34       35.58     73.24 o 
  -8   6  10        3.87       30.62     50.83 o 
  -6   6  10       48.41       52.05     62.07 o 
  -4   6  10       11.40      -47.79     47.79 o 
  -2   6  10       44.59        9.54     63.07 o 
   0   6  10        0.09       17.19     62.19 o 
   2   6  10       10.95       18.87     56.27 o 
   4   6  10        3.08       63.27     58.91 o 
   6   6  10        3.42       93.80     58.33 o 
   8   6  10       53.91       46.96     72.31 o 
  10   6  10       16.14      -55.89     72.52 o 
  12   6  10        2.99      -57.81     74.97 o 
  14   6  10        5.25      -33.69     63.29 o 
  16   6  10       11.16      -80.10     80.10 o 
  18   6  10      123.39      272.48     90.55 o 
  20   6  10        0.12      154.74    137.76 o 
  22   6  10        0.55      -67.26    143.78 o 
 -21   7  10        4.27      -52.96    135.35 o 
 -19   7  10        5.61       83.69    153.72 o 
 -17   7  10        0.85       24.87    104.29 o 
 -15   7  10        4.11        6.20     80.77 o 
 -13   7  10        7.11       13.09     65.05 o 
 -11   7  10        2.72      -18.91    110.46 o 
  -9   7  10       23.72       74.74     68.42 o 
  -7   7  10      100.35      189.42     69.13 o 
  -5   7  10       97.78       99.22     65.35 o 
  -3   7  10       69.85       59.75     56.66 o 
  -1   7  10       82.69       11.54     56.16 o 
   1   7  10       75.92       -4.19     56.37 o 
   3   7  10        2.80       25.37     54.10 o 
   5   7  10        6.64       73.69     56.10 o 
   7   7  10        3.69        9.48     59.47 o 
   9   7  10        2.55      -56.17     56.17 o 
  11   7  10       36.01      119.24     62.60 o 
  13   7  10      139.33      144.00     78.22 o 
  15   7  10       23.42      -25.65    101.69 o 
  17   7  10       55.05      213.31    110.95 o 
  19   7  10       10.81      -51.05    111.51 o 
  21   7  10        3.22      -46.75    134.86 o 
 -18   8  10        2.24       20.00    131.78 o 
 -16   8  10       10.37      -95.57    115.83 o 
 -14   8  10        1.40      -13.30    103.97 o 
 -12   8  10        0.37       76.19    167.04 o 
 -10   8  10        2.29       69.66     69.34 o 
  -8   8  10        3.12       10.87     62.27 o 
  -6   8  10      118.55      199.82     62.08 o 
  -4   8  10       40.95      -57.67     57.67 o 
  -2   8  10        4.59      -54.67     54.67 o 
   0   8  10        0.02       78.25     58.24 o 
   2   8  10       20.51        3.14     57.50 o 
   4   8  10       42.44       89.02     58.34 o 
   6   8  10       18.94       -2.47     60.42 o 
   8   8  10        7.27      -27.36     79.22 o 
  10   8  10      141.74      206.81     72.34 o 
  12   8  10       10.51      -31.33    141.13 o 
  14   8  10        1.67      -75.01    136.89 o 
  16   8  10        0.10       19.96    147.81 o 
  18   8  10        1.30       64.77    175.44 o 
 -17   9  10        0.28      -56.40    195.69 o 
 -15   9  10        0.84        9.85    132.90 o 
 -13   9  10        0.94      -14.73    130.29 o 
 -11   9  10        0.16       63.79    133.93 o 
  -9   9  10        2.98      -65.91     88.82 o 
  -7   9  10        4.14      -75.40     75.40 o 
  -5   9  10       19.11      111.13     66.24 o 
  -3   9  10       17.91       49.79     64.80 o 
  -1   9  10       36.65      -49.76     96.51 o 
   1   9  10        1.36       -2.76     75.11 o 
   3   9  10       10.11       -8.01     75.90 o 
   5   9  10        0.03      -76.63     76.63 o 
   7   9  10        1.05      -76.76     76.76 o 
   9   9  10        1.02       50.56    111.89 o 
  11   9  10       11.71     -137.30    137.30 o 
  13   9  10        0.80       77.40    119.56 o 
  15   9  10       22.55       11.56    138.36 o 
  17   9  10       11.39       26.47    149.42 o 
 -14  10  10        0.04     -126.72    126.72 o 
 -12  10  10        0.00       96.84    137.26 o 
 -10  10  10        0.00      124.95    136.71 o 
  -8  10  10        8.33       41.35    106.39 o 
  -6  10  10        1.04      -59.14     78.65 o 
  -4  10  10       30.86       31.27     82.95 o 
  -2  10  10       20.75       38.62     81.51 o 
   0  10  10        2.54      -77.92     77.92 o 
   2  10  10        3.42      116.81     83.53 o 
   4  10  10        1.75      -42.40     95.96 o 
   6  10  10       18.11     -105.85    105.85 o 
   8  10  10        7.44      -72.33    110.24 o 
  10  10  10       17.64      -35.34    113.27 o 
  12  10  10        4.57     -113.80    146.54 o 
  14  10  10       18.04      188.64    128.29 o 
  -9  11  10        0.25       23.84    113.96 o 
  -7  11  10       69.16       90.61    133.62 o 
  -5  11  10        4.06      149.47    114.10 o 
  -3  11  10       30.70       66.37    111.73 o 
  -1  11  10       12.71      -41.28    106.98 o 
   1  11  10        0.03      140.07    121.47 o 
   3  11  10        9.12       -5.46    111.35 o 
   5  11  10       15.32       -6.96    114.73 o 
   7  11  10       15.74      104.01    163.60 o 
   9  11  10        0.04      -91.12    129.30 o 
 -21   1  11        1.45      -19.40    114.16 o 
 -19   1  11        1.46       21.87     69.09 o 
 -17   1  11        7.29       52.22     70.65 o 
 -15   1  11        5.43       53.09     60.72 o 
 -13   1  11        1.25      137.81     83.27 o 
 -11   1  11        1.04       16.02     72.39 o 
  -9   1  11        4.40       17.13     56.34 o 
  -7   1  11        3.85       35.70     57.13 o 
  -5   1  11       35.00        9.96     55.39 o 
  -3   1  11        9.49       23.91     56.37 o 
  -1   1  11      194.00      134.98     63.68 o 
   1   1  11       52.61        3.93     59.38 o 
   3   1  11       13.29      -55.01     55.01 o 
   5   1  11        0.06      -25.28     54.52 o 
   7   1  11       87.70      113.51     58.96 o 
   9   1  11       64.88      101.65     65.27 o 
  11   1  11        0.14      -38.40     57.44 o 
  13   1  11       92.58       81.55     60.29 o 
  15   1  11       97.78       96.27     69.83 o 
  17   1  11       32.58      -70.74     80.03 o 
  19   1  11       20.16       70.10     77.74 o 
  21   1  11       33.58       31.78    125.08 o 
 -20   2  11        4.49       -5.49    153.30 o 
 -18   2  11        0.08       22.72     73.79 o 
 -16   2  11        0.16       14.25     69.68 o 
 -14   2  11        7.80      -62.31     73.31 o 
 -12   2  11       10.24      -16.54     53.47 o 
 -10   2  11       15.63      -28.40     55.11 o 
  -8   2  11        0.68      -47.98     53.32 o 
  -6   2  11        7.44      -51.87     51.87 o 
  -4   2  11        1.48      -15.60     52.79 o 
  -2   2  11      192.89      219.09     57.54 o 
   0   2  11      169.97      178.48     68.57 o 
   2   2  11       18.06      -50.15     53.11 o 
   4   2  11       22.72      -52.95     52.95 o 
   6   2  11       80.50      154.09     77.03 o 
   8   2  11        6.02      -17.87     54.82 o 
  10   2  11       77.89       86.60     58.64 o 
  12   2  11       77.59       -8.02     59.09 o 
  14   2  11       36.66      -74.61     74.61 o 
  16   2  11      111.32       85.64     67.10 o 
  18   2  11       83.82      -73.78     73.78 o 
  20   2  11       76.61      -17.03    116.83 o 
 -19   3  11        2.05     -108.54    108.54 o 
 -17   3  11        1.96      -18.75     82.10 o 
 -15   3  11        0.80       67.05     71.06 o 
 -13   3  11        0.01       41.71     67.85 o 
 -11   3  11        1.85      -45.73     65.34 o 
  -9   3  11        3.55       80.12     66.15 o 
  -7   3  11        9.05       30.89     64.21 o 
  -5   3  11       24.10       74.89     65.47 o 
  -3   3  11        7.55      -59.51     61.74 o 
  -1   3  11       93.89       93.28     63.90 o 
   1   3  11        4.27      -60.36     60.36 o 
   3   3  11        4.87      -40.68     62.37 o 
   5   3  11        0.15      -30.11     74.67 o 
   7   3  11        9.18       47.94     71.19 o 
   9   3  11        0.01      -22.35     64.34 o 
  11   3  11       46.79       42.16     76.25 o 
  13   3  11       31.45       -9.43     76.90 o 
  15   3  11       63.02      143.17    125.45 o 
  17   3  11        8.37      117.69     85.77 o 
  19   3  11       12.23       93.65    159.45 o 
 -18   4  11        1.09      -88.18     95.21 o 
 -16   4  11        0.93       11.31     80.76 o 
 -14   4  11        0.04      -24.19     78.59 o 
 -12   4  11        0.52      -32.13     76.79 o 
 -10   4  11        0.94      -35.83     63.93 o 
  -8   4  11        0.00      -78.35     86.50 o 
  -6   4  11        0.07       -3.90     56.10 o 
  -4   4  11       11.88      -33.96     80.46 o 
  -2   4  11       39.76       25.63     55.15 o 
   0   4  11        9.36       47.55     56.13 o 
   2   4  11        2.87      -48.49     53.20 o 
   4   4  11        0.96      -14.78     54.24 o 
   6   4  11       40.56      -44.83     65.25 o 
   8   4  11        0.47       48.69     79.61 o 
  10   4  11       25.22      -82.46     82.46 o 
  12   4  11       55.60      -11.69     77.31 o 
  14   4  11       57.23       52.96    101.29 o 
  16   4  11       71.06      -14.58    102.53 o 
  18   4  11       15.02        3.70    103.27 o 
 -17   5  11       13.77      -94.29    123.21 o 
 -15   5  11        0.19      112.37     95.30 o 
 -13   5  11        0.72      -41.68    108.62 o 
 -11   5  11        2.61       16.80     70.02 o 
  -9   5  11        2.16        3.63     68.95 o 
  -7   5  11        4.36      -55.49     55.49 o 
  -5   5  11        0.02      -54.39     58.23 o 
  -3   5  11        7.83      -56.55     56.55 o 
  -1   5  11       42.78       38.99     58.08 o 
   1   5  11        0.59      -55.07     55.07 o 
   3   5  11        2.69      -75.11     79.37 o 
   5   5  11       19.87      104.18     67.76 o 
   7   5  11       26.38      -24.85     59.05 o 
   9   5  11       47.56       45.04     79.32 o 
  11   5  11        1.58       85.46    100.99 o 
  13   5  11      123.68       73.12     83.67 o 
  15   5  11        1.34      -26.36     85.58 o 
  17   5  11        0.13       18.76    106.79 o 
 -16   6  11        4.35      -67.61    136.84 o 
 -14   6  11        5.64      -59.08     82.65 o 
 -12   6  11       18.75       30.71    113.06 o 
 -10   6  11       14.93      -84.94     84.94 o 
  -8   6  11        0.10      119.44     93.33 o 
  -6   6  11        1.82        3.12    118.07 o 
  -4   6  11        0.17      -51.20     83.64 o 
  -2   6  11        9.59       53.90     88.49 o 
   0   6  11       32.20       97.94     87.24 o 
   2   6  11        0.02      -58.67     83.90 o 
   4   6  11       34.98      -63.72     84.96 o 
   6   6  11       11.35      -90.87     90.87 o 
   8   6  11       15.61      -10.69     86.24 o 
  10   6  11        0.85       49.32    114.50 o 
  12   6  11        6.25       14.66    123.25 o 
  14   6  11       58.84      -93.39    441.61 o 
  16   6  11       15.33      142.66    123.15 o 
 -15   7  11        0.01     -102.87    102.87 o 
 -13   7  11        2.56      254.39    114.47 o 
 -11   7  11        0.83     -119.65    119.65 o 
  -9   7  11        7.59     -119.58    125.53 o 
  -7   7  11       45.17     -121.79    121.79 o 
  -5   7  11       14.10      -29.42     84.04 o 
  -3   7  11        6.28       29.47     86.48 o 
  -1   7  11       10.35      -60.65    103.93 o 
   1   7  11        2.25       -7.26    118.14 o 
   3   7  11        5.32      -75.59    183.56 o 
   5   7  11        0.64      129.55    119.65 o 
   7   7  11       11.87      -85.11    164.37 o 
   9   7  11       12.85       10.89    119.70 o 
  11   7  11        4.16      -23.24    107.21 o 
  13   7  11        0.05       12.13    108.00 o 
 -12   8  11        2.19      196.29    138.75 o 
 -10   8  11        9.06       76.80    132.00 o 
  -8   8  11        0.14      -65.91    126.22 o 
  -6   8  11        9.60      160.69    129.75 o 
  -4   8  11        6.11       32.87    124.96 o 
  -2   8  11        0.69      -60.45    122.42 o 
   0   8  11        9.48      -59.01    162.00 o 
   2   8  11        0.21      287.69    129.50 o 
   4   8  11        8.35      -34.52    119.80 o 
   6   8  11       12.29      -37.29    102.29 o 
   8   8  11        0.58      -97.37    108.41 o 
  10   8  11        0.14     -126.91    126.91 o 
  12   8  11      108.28      158.75    112.78 o 
  -7   9  11       75.50      324.15    204.61 o 
  -5   9  11       25.90       59.50    184.33 o 
  -3   9  11        2.50     -174.86    174.86 o 
  -1   9  11        2.54     -156.86    156.86 o 
   1   9  11        3.72      -62.57    184.27 o 
   3   9  11        2.37      -10.11    178.86 o 
   5   9  11        2.94      -21.22    143.75 o 
   7   9  11        2.48      -31.32    144.76 o 
 -14   0  12       12.18       87.21    151.10 o 
 -12   0  12       17.42      100.60    151.76 o 
 -10   0  12       37.53      -66.92     94.54 o 
  -8   0  12       50.89       32.73    104.53 o 
  -6   0  12       39.17       32.55     97.83 o 
  -4   0  12       28.81      -67.79    154.70 o 
  -2   0  12       35.87      119.54     98.44 o 
   0   0  12       31.66      104.33     95.49 o 
   2   0  12        3.10      -57.99     94.63 o 
   4   0  12        3.94       68.21     98.63 o 
   6   0  12       11.55       15.57     98.75 o 
   8   0  12        1.51     -106.42    106.42 o 
  10   0  12        1.68      -81.21    181.70 o 
  12   0  12       86.73      119.63    146.64 o 
 -13   1  12        0.00      -64.98    112.75 o 
 -11   1  12        0.14       -6.97     78.08 o 
  -9   1  12        0.74       22.46     67.94 o 
  -7   1  12        5.46       56.62     68.87 o 
  -5   1  12        2.72        3.44     61.74 o 
  -3   1  12       15.16      -37.53     71.63 o 
  -1   1  12        0.18        3.28     61.35 o 
   1   1  12        0.01       42.68     70.21 o 
   3   1  12        0.55      -34.98     67.04 o 
   5   1  12        3.66      -68.30     68.30 o 
   7   1  12        3.95      -66.30     66.30 o 
   9   1  12        8.88      -30.75     68.88 o 
  11   1  12        3.48      -27.48    131.45 o 
  13   1  12        3.28     -142.82    142.82 o 
 -12   2  12        2.21       28.17    158.49 o 
 -10   2  12        7.01       99.08     86.64 o 
  -8   2  12       11.33      -61.70     71.18 o 
  -6   2  12        7.95      -68.68     68.68 o 
  -4   2  12       25.15       15.05     78.28 o 
  -2   2  12        4.54      -64.01     64.01 o 
   0   2  12        8.78      -13.01     67.68 o 
   2   2  12       21.95       56.08     71.13 o 
   4   2  12        5.81      -66.82     66.82 o 
   6   2  12        0.02       -3.35     69.58 o 
   8   2  12        1.98        1.97     71.06 o 
  10   2  12        0.23       -6.16     71.91 o 
  12   2  12       21.59       58.37    152.83 o 
 -11   3  12        0.18     -116.89    152.39 o 
  -9   3  12        1.81      -42.50    111.29 o 
  -7   3  12        3.32       -6.58     82.42 o 
  -5   3  12       19.89       42.03     82.15 o 
  -3   3  12       31.30       24.31     80.76 o 
  -1   3  12       14.78      -73.10    102.11 o 
   1   3  12        0.63      -69.93     80.38 o 
   3   3  12        4.57      -61.54     77.00 o 
   5   3  12        7.96      -67.92     79.73 o 
   7   3  12        2.18      -21.34     85.82 o 
   9   3  12        7.15      131.68    103.09 o 
  11   3  12        7.91      110.73    153.83 o 
 -10   4  12        0.02      -98.61     98.61 o 
  -8   4  12        2.39      -83.73    226.21 o 
  -6   4  12        0.61       11.55     80.30 o 
  -4   4  12        2.54      116.00     84.34 o 
  -2   4  12        0.48        4.03     79.89 o 
   0   4  12        0.41       32.88     78.23 o 
   2   4  12       38.13      -44.93     77.05 o 
   4   4  12       67.85       50.71     81.06 o 
   6   4  12        0.58      -18.50    104.59 o 
   8   4  12        5.81      113.17    168.50 o 
  10   4  12        1.68      -95.28    151.46 o 
  -9   5  12        6.94      123.96    124.35 o 
  -7   5  12        7.21       13.02    117.21 o 
  -5   5  12       30.26      113.91     93.68 o 
  -3   5  12        8.42       25.56    203.11 o 
  -1   5  12       14.62      -37.84     86.02 o 
   1   5  12        0.07     -143.46    143.46 o 
   3   5  12       10.87       22.38    105.90 o 
   5   5  12        9.52     -103.86    103.86 o 
   7   5  12       11.07     -140.06    151.33 o 
  -2   6  12        0.02      -16.78    148.55 o 
   0   6  12        0.08       -1.30    144.89 o 
   2   6  12       14.30     -139.04    140.72 o 
                                                 
